# Supplementary material for: Nutritional Status and Tuberculosis Risk in Adult and Pediatric Household Contacts
Source: PLoS One. 2016 Nov 11;11(11):e0166333. doi: 10.1371/journal.pone.0166333 (PMC5105945; doi:10.1371/journal.pone.0166333)
Supplement: S1 Dataset — (XLSX) [file pone.0166333.s001.xlsx]

## Sheet: REVISED_PLOS
age	Sex	comorbid	num_scar	Nutritional_status	SES	Diabetes	BMI	Hiv_status	index_cavity	index_hiv_status	TB_history	index_smear	index_smear_grade	smoke	drink	index_smoke	index_drink	inh	tb_diagnosed	disease_days	inf_status_baseline	inf_status_final	infection_days	days_tb_diagnosis	tb_type	phenotype
23	M	NO	1	1	2	0	18.026	0	1	0	0	pos	3	no	no	no	no	0	1	0	1	1	0	<15	Coprevalent	clinical_PTB
42	M	NO	1	1	2	0	18.1312	0	0	0	1	neg	0	no	no	no	no	0	1	0	1	1	0	<15	Coprevalent	micro
26	M	NO	0	0	1	0	22.7732	0	0	0	1	neg	0	no	no	no	no	0	1	0	1	1	0	<15	Coprevalent	clinical_PTB
16	M	NO	0	0	2	0	26.0055	0		0	1	pos	3	no	no	no	no	0	1	0	1	1	0	<15	Coprevalent	micro
22	M	NO	1	0	1	0	21.2953	1	1	0	1	pos	2	no	no	no	no	0	1	0	1	1	0	<15	Coprevalent	micro
28	M	NO	2	2		0	25.0989	0	1	0	1	pos	2	no	no	no	no	0	1	0	1	1	0	<15	Coprevalent	micro
32	M	NO	1	0	3	0	22.8571	0	1	0	1	pos	1	no	no	no	no	0	1	0	1	1	0	<15	Coprevalent	micro
46	M	NO	2	0	2	0	21.9284	0	0	0	0	neg	0	no	no	no	no	0	1	0	1	1	0	<15	Coprevalent	micro
41	F	NO	1	0	3	0	23.6133	0	0	0	0	pos	1	no	no	no		0	1	0	1	1	0	<15	Coprevalent	micro
32	M	NO	0	0	2	0	22.6474	0	0	0	1	pos	2	ye		no	no	0	1	0	1	1	0	<15	Coprevalent	clinical_PTB
29	M	YES	1	1	2	0	18.3594	0	0	0	0	pos	3	no	no	no	no	0	1	0	1	1	0	<15	Coprevalent	micro
24	M	NO	2	0	2	0	20.9572	0	0	0	1	pos	1	no	no	no	no	0	1	0	1	1	0	<15	Coprevalent	micro
22	M	NO	1	0	2	0	24.5258	0	0	0	0	pos	3	no	no	no	ye	0	1	0	1	1	0	<15	Coprevalent	clinical_PTB
48	M	YES	4	0	2	0	23.5723	0	0	0	0	pos	3	ye	no	no	no	0	1	0	1	1	0	<15	Coprevalent	micro
20	M	NO	1	1	3	0	17.4918	0	1	0	1	pos	1	no	no	no	no	0	1	0	1	1	0	<15	Coprevalent	micro
19	M	NO	1	0	2	0	18.4911	0	1	0	1	pos	2	no	no	no	no	0	1	0	1	1	0	<15	Coprevalent	micro
37	F	NO	1	1	1	0	17.9111	0	0	0	0	pos	2	no	no	no	no	0	1	0	1	1	0	<15	Coprevalent	clinical_PTB
16	F	NO	1	0	1	0	25.7885	0	0	0	0	pos	3	no	no	no	no	0	1	0	1	1	0	<15	Coprevalent	EPTB
28	F	NO	2	2	1	0	28.1959	0	0	0	1	neg	0	no	no	no	no	0	1	0	1	1	0	<15	Coprevalent	clinical_PTB
15	F	NO	1	0	2	0	18.6115	0	0	0	0	neg	0	no	no	no	no	0	1	0	1	1	0	<15	Coprevalent	EPTB
6	M	NO	0	0	1	0	17.021	0	0	0	0	neg	0	no	no	no	no	0	1	0	1	1	0	<15	Coprevalent	clinical_PTB
2	F	NO	1	0	1	0	15.3046	0	0	0	0	pos	1	no	no	no	ye	0	1	0	1	1	0	<15	Coprevalent	clinical_PTB
43	M	NO	4	0	1	0	20.9643	0	0	0	1	neg	0	no	ye	no	ye	0	1	0	1	1	0	<15	Coprevalent	micro
22	M	NO	3	0	1	0	21.3928	0	0	0	1	pos	3	no	no	no	no	0	1	0	1	1	0	<15	Coprevalent	micro
65	F	NO	2	0	2	0	22.2837	0	0	0	0	neg	0	no	no	no	no	0	1	0	1	1	0	<15	Coprevalent	micro
23	M	NO	1	0	3	0	23.3355	0	1	0	0	pos	1	no	no	no	no	0	1	0	1	1	0	<15	Coprevalent	micro
86	F	NO	0	0	2	1	19.1137	0	0	0	0	neg	0	no	no	no	ye	0	1	0	1	1	0	<15	Coprevalent	micro
15	M	YES	1	0	3	0	19.7239		0	0	0	neg	0	no	no	no	no	0	1	0	1	1	0	<15	Coprevalent	clinical_PTB
33	M	YES	1	0	2	0	19.8413	0	0	0	0	pos	1	no		no	no	0	1	0	1	1	0	<15	Coprevalent	micro
7	M	YES	1	0	1	0	14.781	0	0	0	0	neg	0	no	no	no	no	0	1	0	1	1	0	<15	Coprevalent	EPTB
29	F	NO	1	0		0	22.3306	0	0		1	pos	2	no	no			0	1	0	1	1	0	<15	Coprevalent	micro
23	F	YES	2	0	1	0	21.2279	0	0	0	0	pos	1	no	no	no	no	0	1	0	1	1	0	<15	Coprevalent	EPTB
27	F	NO	2	0	3	0	20.5282	0	1	0	0	pos	3	no	no	no	no	0	1	0	1	1	0	<15	Coprevalent	EPTB
7	M	NO	1	0	1	0	16.1591	0	1	0	0	pos	3	no	no	no		0	1	0	1	1	0	<15	Coprevalent	clinical_PTB
2	M	NO	1	2	1	0	19.1358	0	1	0	0	pos	3	no	no	no		0	1	0	1	1	0	<15	Coprevalent	clinical_PTB
2	M	NO	1	0	1	0	17.432	0	1	0	0	pos	3	no	no	no		0	1	0	1	1	0	<15	Coprevalent	clinical_PTB
25	M	NO	1	0	1		20.8303	0	0	0	0	neg	0	no	no	no	no	0	1	0	1	1	0	<15	Coprevalent	EPTB
7	M	NO	1	2	2	0	20.6299	0	1	0	0	pos	1	no	no	no	no	0	1	0	1	1	0	<15	Coprevalent	unknown
14	F	NO	1	0	1	0	19.5408	0	0	0	0	pos	1	no	no	no	no	0	1	0	1	1	0	<15	Coprevalent	micro
13	F	YES	1	0	2	0	21.769	0	0	0	0	pos	3	no	no	no	no	0	1	0	1	1	0	<15	Coprevalent	micro
20	M	NO	1	0		0	22.0581	0	0	0	0	pos	2	no	no	no	no	0	1	0	1	1	0	<15	Coprevalent	micro
27	F	NO	1	2	2	0	26.1811	0	0	0	1	neg	0	no	no	no	no	0	1	0	1	1	0	<15	Coprevalent	micro
15	M	NO	1	0	1	0	16.1843	0	0	0	0	pos	1	no	no	no	no	0	1	0	1	1	0	<15	Coprevalent	clinical_PTB
54	F	YES	1	0	3	0	20	0	1	0	0	pos	1	no	no	no	no	0	1	0	1	1	0	<15	Coprevalent	micro
48	M	YES	1	2	2		29.1363	0	0	0	0	pos	2	no	no	no	no	0	1	0	1	1	0	<15	Coprevalent	micro
10	M	NO	1	0	1	0	17.5046	0	1	0	0	pos	1	no	no	no	no	0	1	0	1	1	0	<15	Coprevalent	micro
28	M	NO	2	2	3	0	29.1016	0	1	0	1	pos	1	no	ye	no	no	0	1	0	1	1	0	<15	Coprevalent	micro
14	F	NO	1	0	2	0	20.0777	0	0	0	1	pos	1	no	no	no	no	0	1	0	1	1	0	<15	Coprevalent	clinical_PTB
81	M	NO	0	0	2	0	20.1225	0	0	0	1	pos	3	no	no	no	no	0	1	0	1	1	0	<15	Coprevalent	micro
57	F	NO	1	2	1	0	45.722	0	0	0	0	pos	1	no	no	no	no	0	1	1	1	1	0	<15	Coprevalent	micro
45	F	YES	0	2	1	0	29.3333	0	0	0	0	pos	1	no	no	no	no	0	1	0	1	1	0	<15	Coprevalent	micro
23	M	YES	0	0	2	0	19.4771	0	0	0	0	pos	1	no	ye	no	no	0	1	1	1	1	0	<15	Coprevalent	micro
14	F	YES	1	0	2	0	16.8242	0	0	0	0	pos	3	no	no	no	no	0	1	1	1	1	0	<15	Coprevalent	micro
28	F	YES	1	0	1	0	23.3333	0	1	0	0	pos	1	no	no	no	no	0	1	0	1	1	0	<15	Coprevalent	micro
49	F	NO	1	2	1	0	25.721	0	0	0	0	pos	1	no	no	no	no	0	1	1	1	1	0	<15	Coprevalent	micro
23	F	NO	1	0	3	0	19.4734	0	0	0	0	pos	1	no		no	no	0	1	0	1	1	0	<15	Coprevalent	micro
3	M	YES	1	0	2	0	15.6847	0	0	0	0	pos	3	no	no	no	no	1	1	0	1	1	0	<15	Coprevalent	micro
15	F	NO	2	0	3	0	20.83	0	0	0	0	neg	0	no	no	no	ye	0	1	0	1	1	0	<15	Coprevalent	micro
25	M	YES	2	2	3	0	28.3447	0	0	0	0	pos	2	no		no	no	0	1	1	1	1	0	<15	Coprevalent	micro
19	M	NO	0	1	1	0	16.4477	0	0	0	0	pos	1	no	no	no	no	0	1	1	1	1	0	<15	Coprevalent	micro
41	F	NO	1	0	1	0	24.0218	0	0	0	1	pos	3	ye		no		0	1	2	1	1	0	<15	Coprevalent	micro
12	F	NO	1	2	1	0	26.093	0	0	0	0	pos	3	no	no	no		1	1	0	1	1	0	<15	Coprevalent	micro
18	M	YES	1	0	2	0	22.3214	0	0	0	0	pos	3	no	ye	no	ye	0	1	2	1	1	0	<15	Coprevalent	clinical_PTB
5	M	NO	1	0	2	0	15.36	0	0	0	1	pos	3	no	no	ye	no	0	1	0	1	1	0	<15	Coprevalent	clinical_PTB
59	F	NO	1	2	2	1	28.6078	0	0	0	1	pos	1	no	no	no	ye	0	1	1	1	1	0	<15	Coprevalent	micro
25	M	NO	2	0	1	0	24.281	0	0	0	1	pos	2	no	no	no	no	0	1	2	1	1	0	<15	Coprevalent	micro
79	F	NO	0	2	1	0	28.3771	0	0	0	0	pos	3	no	no	no	no	0	1	0	1	1	0	<15	Coprevalent	micro
59	F	NO	1	2	1	0	26.8571	0	1	0	0	pos	3	no	no	ye	no	0	1	1	1	1	0	<15	Coprevalent	micro
31	F	NO	1	2	2	0	31.139	0	0	0	0	pos	1	no	no	no	no	0	1	2	1	1	0	<15	Coprevalent	micro
39	F	NO	3	0	2	0	20.6612	0	0	0	0	pos	1	no	no	no	no	0	1	0	1	1	0	<15	Coprevalent	micro
47	F	NO	3	2	2	0	30.4076	0	0	0	1	pos	3	no	no	no	no	0	1	2	1	1	0	<15	Coprevalent	micro
57	F	YES	1	2	2	0	31.6754	0	0	0	0	neg	0	no	no	no	ye	0	1	0	1	1	0	<15	Coprevalent	micro
78	M	YES	1	0	2	0	21.6418	0		0	0	pos	1	no	no	no	no	0	1	0	1	1	0	<15	Coprevalent	micro
56	F	YES	1	0	2	0	21.7047	0	0	0	0	pos	3	no	no	no	no	0	1	1	1	1	0	<15	Coprevalent	micro
11	F	NO	1	2	1	0	26.4792	0	1	0	0	pos	3	no	no	no	no	1	1	1	1	1	0	<15	Coprevalent	micro
33	M	NO	1	2	1	0	29.5479	0	0	0	0	neg	0	no	no	no	no	0	1	0	1	1	0	<15	Coprevalent	micro
68	F	YES	1	2	3	0	36.3265	0	0	0	0	pos	3	no	no	no	no	0	1	3	1	1	0	<15	Coprevalent	micro
31	M	NO	1	1	2	0	16.5289	0	0	0	1	pos	1	no	no	no		0	1	0	1	1	0	<15	Coprevalent	micro
51	M	YES	2	2	2	0	32.4219	0	0	0	0	pos	2	no	no	no	no	0	1	0	1	1	0	<15	Coprevalent	micro
12	F	NO	1	0	1	0	17.8506	0	1	0	0	pos	2	no	no	no	ye	0	1	3	1	1	0	<15	Coprevalent	micro
26	F	NO	2	0	2	0	23.8048	0	1	0	0	pos	1	no	no	no	no	0	1	1	1	1	0	<15	Coprevalent	micro
65	F	NO	1	2	2	0	29.604	0	0	0	1	pos	1	no	no	no	no	0	1	2	1	1	0	<15	Coprevalent	micro
17	M	NO	1	0	3	0	20.3223	0	1	0	1	pos	1	no	no	no		0	1	1	1	1	0	<15	Coprevalent	micro
46	F	YES	3	2	2	0	36.7477	0	0	0	0	neg	0	ye	no	no	no	0	1	2	1	1	0	<15	Coprevalent	micro
17	M	NO	1	0	3	0	20.2037		0	0	0	neg	0	no	ye	no	no	0	1	2	1	1	0	<15	Coprevalent	micro
54	F	YES	1	2	3	0	25.301	0	0	0	0	pos	3	no	no	no	no	1	1	0	1	1	0	<15	Coprevalent	micro
5	M	NO	1	0	3	0	23.2639	0	0	0	0	neg	0	no	no	no	no	1	1	4	1	1	0	<15	Coprevalent	micro
9	M	NO	1	0	1	0	17.536	0	0		0	pos	1	no	no	no	no	0	1	2	1	1	0	<15	Coprevalent	micro
38	F	YES	0	2	1	0	29.7561	0	0	0	0	pos	2	no	no	no	no	0	1	4	1	1	0	<15	Coprevalent	micro
28	F	NO	2	0	2	0	22.9568	0	0	0	0	pos	1	no	no	no	no	0	1	3	1	1	0	<15	Coprevalent	micro
30	F	NO	2	0	3	0	23.1345	0	0	0	0	pos	3	no	no	no	no	0	1	3	1	1	0	<15	Coprevalent	micro
35	M	NO	2	0	3	0	23.125	0	0	0	0	pos	3	no	no	no	no	0	1	3	1	1	0	<15	Coprevalent	micro
28	M	NO	2	2	1	0	32.5606	0	0	0	0	pos	2	ye	no		no	0	1	1	1	1	0	<15	Coprevalent	micro
17	F	YES	1	0	2	0	24	0	0	0	0	pos	3	no	no	no	no	0	1	4	1	1	0	<15	Coprevalent	micro
40	F	NO	1	0	3	0	24.2382	0	0	0	0	pos	1	no	no	no	no	0	1	2	1	1	0	<15	Coprevalent	micro
32	M	NO	0	0	1	0	20.1733	0	1	0	0	pos	3	no	no	no	no	0	1	1	1	1	0	<15	Coprevalent	micro
55	F	NO	0	2	1	0	26.5398	0	1	0	0	pos	1	no	no	no	no	0	1	2	1	1	0	<15	Coprevalent	micro
44	M	NO	1	0	2	0	23.1405	0		0	0	pos	2	no	no	no	no	0	1	2	1	1	0	<15	Coprevalent	micro
20	F	NO	1	2	2	0	27.3438	0	0	0	0	pos	2	no	no	no	no	0	1	1	1	1	0	<15	Coprevalent	micro
68	M	NO	1	2	2	0	27.6685	0	1	0	1	pos	1	no	no	no	no	0	1	2	1	1	0	<15	Coprevalent	micro
33	M	NO	1	2	2	0	26.952	0	1	0	0	pos	1	no	no	no	no	0	1	2	1	1	0	<15	Coprevalent	micro
18	M	NO	1	0	2	0	24.3948	0	0	0	0	neg	0	no	no	no	no	0	1	4	1	1	0	<15	Coprevalent	micro
52	F	NO	1	2	1	0	26.7094	0	0	0	0	pos	1	no	no	no	no	0	1	5	1	1	0	<15	Coprevalent	micro
30	F	NO	1	2	1	0	32.5327	0	0	0	0	pos	1	no	no	ye	ye	0	1	2	1	1	0	<15	Coprevalent	micro
7	F	NO	1	0	2	0	17.4684	0	1	0	0	pos	2	no	no	no	no	1	1	5	1	1	0	<15	Coprevalent	micro
27	M	NO	1	2	1	0	25.5777	0	1	0	0	pos	1	no	no	no	no	0	1	1	1	1	0	<15	Coprevalent	micro
20	F	YES	1	0	2	0	24.2095	0	0	0	0	pos	3	no	no	no	no	0	1	4	1	1	0	<15	Coprevalent	micro
1	M	NO	1	0	1	0	17.1658	0	1	0	0	pos	3	no	no	no	no	0	1	3	1	1	0	<15	Coprevalent	clinical_PTB
34	M	YES	1	0	1	0	24.4579	0	0	0	0	pos	3	no	no	no	no	0	1	4	1	1	0	<15	Coprevalent	micro
20	F	NO	1	2	3	0	26.964	0	1	0	0	pos	1	no	no	ye	no	1	1	0	1	1	0	<15	Coprevalent	EPTB
29	F	NO	1	2	1	0	30.107	0	0	0	0	neg	0	no	no	no	no	0	1	0	1	1	0	<15	Coprevalent	micro
41	F	NO	1	0	2	0	21.6311	0	0	0	1	pos	1	no	no	no	no	0	1	5	1	1	0	<15	Coprevalent	micro
1	M	NO	1	0	3	0	16.7872	0	1	0	0	pos	3	no	no	no	no	0	1	0	1	1	0	<15	Coprevalent	clinical_PTB
20	M	NO	1	0	3	0	22.4813	0	0	0	0	pos	3	no	no	no	no	0	1	5	1	1	0	<15	Coprevalent	micro
21	M	NO	1	1	1	0	16.1059	0	0	0	1	pos	2	no	no	no	no	0	1	0	1	1	0	<15	Coprevalent	micro
18	M	NO	1	0	1	0	22.3081	0	0	0	0	pos	2	no	no	ye		0	1	1	1	1	0	<15	Coprevalent	micro
21	M	NO	1	0	2		23.8061	0	0	0	0	neg	0	no	no	no	no	0	1	5	1	1	0	<15	Coprevalent	micro
32	M	NO	1	1	1	0	17.9271	0	0	0	1	pos	1	no	no	ye	no	0	1	1	1	1	0	<15	Coprevalent	micro
10	F	NO	1	0	1	0	18.9998	0	0	0	0	pos	3	no	no	no		1	1	4	1	1	0	<15	Coprevalent	micro
3	F	NO	1	2	1	0	20.346	0	0	1	0	neg	0	no	no	no	no	0	1	2	1	1	0	<15	Coprevalent	EPTB
21	F	NO	1	2	1	0	25.221	0	0	0	0	neg	0	no	no	no	no	0	1	6	1	1	0	<15	Coprevalent	micro
44	F	YES	1	0	2	0	24	0	1	0	0	pos	3	no	no	no	no	0	1	4	1	1	0	<15	Coprevalent	micro
64	F	NO	1	2	2	0	32.9796	0	0	0	0	neg	0	no	no	no	no	0	1	4	1	1	0	<15	Coprevalent	micro
18	F	NO	1	0	2	0	25.6837	0	0	0	0	neg	0	no	no	no	no	0	1	4	1	1	0	<15	Coprevalent	micro
34	M	NO	3	2	2	0	26.7698	0	0	0	1	pos	2	no	no	no	no	0	1	0	1	1	0	<15	Coprevalent	micro
22	M	NO	1	0	3	0	20.8209	0	1	0	0	pos	1	no	no	no	ye	0	1	1	1	1	0	<15	Coprevalent	micro
74	F	YES	1	2	2	0	33.0533	0	0	0	0	pos	1	no	no	no	no	0	1	0	1	1	0	<15	Coprevalent	micro
62	M	NO	0	0	3	0	21.2169	0	0	0	1	neg	0	no	no	no	no	0	1	6	1	1	0	<15	Coprevalent	micro
23	M	NO	2	0	2	0	21.6041	0	0	0	0	pos	1	ye	no	ye	ye	0	1	1	1	1	0	<15	Coprevalent	micro
22	M	NO	2	0		0	18.5698	0	0	0	1	pos	1	no	no	no	no	0	1	1	1	1	0	<15	Coprevalent	micro
7	F	YES	1	0	2	0	16.3496	0	1	0	0	pos	3	no	no	no	no	1	1	6	1	1	0	<15	Coprevalent	micro
14	F	NO	1	0	3	0	17.879	0	0	0	0	neg	0	no	no	no	no	1	1	4	1	1	0	<15	Coprevalent	micro
4	F	NO	1	0	1	0	16.6016	0	0	0	0	pos	1	no	no	no	no	1	1	5	1	1	0	<15	Coprevalent	micro
21	M	NO	0	0	1	0	21.5657	1	1	0	0	pos	3	ye	ye	no	no	0	1	6	1	1	0	<15	Coprevalent	micro
41	F	YES	4	0	2	0	22.8906	0	1	0	1	pos	1	no	ye	no	no	0	1	7	1	1	0	<15	Coprevalent	EPTB
18	M	NO	1	0	1	0	18.9532	0	0	0	0	pos	1	no	ye	no	no	0	1	2	1	1	0	<15	Coprevalent	micro
78	M	YES	1	2	2	0	30.8856	0	0	0	0	neg	0	no	no	no	no	0	1	6	1	1	0	<15	Coprevalent	micro
61	M	NO	1	2	2	0	29.1693	0	1	0	0	pos	3	no	no	no	no	0	1	1	1	1	0	<15	Coprevalent	micro
20	M	NO	1	0	2	0	24.6334	0	1	0	0	pos	1	no	no	no	no	0	1	0	1	1	0	<15	Coprevalent	clinical_PTB
15	M	NO	1	0	1	0	21.6713	0	0	0	0	pos	2	no	no	no	no	0	1	1	1	1	0	<15	Coprevalent	micro
68	M	YES	1	2	3	0	30.4867	0	0	0	0	neg	0	ye	no	no	no	0	1	5	1	1	0	<15	Coprevalent	micro
23	M	NO	2	0	2	0	21.4109	0	0	0	0	pos	1	no	no	no	no	0	1	0	1	1	0	<15	Coprevalent	micro
53	M	YES	5	2	2	0	35.9317	0	0	0	1	pos	1	no	ye	no	no	0	1	0	1	1	0	<15	Coprevalent	micro
21	M	NO	1	0	2	0	24.0882	0	0	0	0	pos	1	no	no	no	no	0	1	0	1	1	0	<15	Coprevalent	micro
9	M	YES	1	0	3	0	15.9763	0	1	0	0	pos	3	no	no	no	no	0	1	6	1	1	0	<15	Coprevalent	micro
59	M	NO	1	2		0	31.2092	0	1	0	0	pos	3	no	ye	no	no	0	1	3	1	1	0	<15	Coprevalent	micro
30	F	NO	2	0	2	0	19.3923	0	0		0	pos	1	no	no	no	no	0	1	3	1	1	0	<15	Coprevalent	micro
25	M	NO	2	0	1	0	21.7914	0	0	0	0	pos	1	no	no	ye	no	0	1	3	1	1	0	<15	Coprevalent	micro
25	M	YES	2	0	1	0	21.4536	0	0	0	0	pos	1	no	no	no	no	0	1	1	1	1	0	<15	Coprevalent	micro
6	M	NO	1	0	3	0	15.52	0	0	0	0	neg	0	no	no	no	no	1	1	5	1	1	0	<15	Coprevalent	micro
72	F	YES	1	0	1	0	22.4766	0	0	0	0	neg	0	no	no	no	no	0	1	2	1	1	0	<15	Coprevalent	micro
26	F	NO	2	0	2	0	22.7235	0	0	0	0	neg	0	no	no	no	no	0	1	7	1	1	0	<15	Coprevalent	micro
25	F	YES	1	2	2	0	26.635	0	0	0	0	pos	3	no	no	no	no	0	1	2	1	1	0	<15	Coprevalent	micro
4	F	NO	0	0	1	0	16.1391	0	0	0	0	pos	3	no	no	no	ye	0	1	4	1	1	0	<15	Coprevalent	micro
33	M	NO	1	2	3	0	27.7887	0	0	0	0	pos	1	no	no	no	no	0	1	5	1	1	0	<15	Coprevalent	micro
15	F	YES	1	0	3	0	22.4273	0	1	0	0	pos	3	no	no	no	no	0	1	7	1	1	0	<15	Coprevalent	micro
14	M	NO	0	0	2	0	19.6752	0	1	0	0	pos	3	no	no	ye	no	0	1	2	1	1	0	<15	Coprevalent	micro
49	F	NO	2	2	2	0	40.5387	1	1	1	0	neg	0	no	no	no	no	0	1	6	1	1	0	<15	Coprevalent	micro
7	M	NO	1	0		0	18.0556	0	0	0	0	pos	1	no	no	no	no	0	1	1	1	1	0	<15	Coprevalent	micro
3	F	NO	1	0	1	0	13.8562	0	0	0	0	pos	3	no	no	no	no	0	1	6	1	1	0	<15	Coprevalent	clinical_PTB
0	M	NO	1	0	3	0	17.0718	0	1	0	0	pos	3	no	no	no	no	0	1	3	1	1	0	<15	Coprevalent	unknown
58	F	NO	1	2	2	0	35.3362	0	0	0	0	pos	2	no	no	no	no	0	1	1	1	1	0	<15	Coprevalent	micro
75	F	YES	0	2	2	0	31.7086	0	1	0	0	pos	1	no	no	no	no	0	1	3	1	1	0	<15	Coprevalent	micro
15	M	NO	0	0		0	17.2584	0	0	0	0	pos	2	no	no	no	no	0	1	1	1	1	0	<15	Coprevalent	micro
22	F	NO	2	0	3	0	21.1702	0	0	0	0	neg	0	no	no	no	no	0	1	3	1	1	0	<15	Coprevalent	micro
11	F	NO	1	0	2	0	23.1111	0	0	0	0	pos	2	no	no	no	no	1	1	1	1	1	0	<15	Coprevalent	micro
18	M	NO	1	0	1	0	21.6671	0	1	0	0	pos	1	no	no	no	no	0	1	2	1	1	0	<15	Coprevalent	micro
4	F	NO	1	0	2	0	16.3399	0	0	0	0	pos	1	no	no	no	ye	0	1	8	1	1	0	<15	Coprevalent	clinical_PTB
4	F	NO	1	0	2	0	16.3249	0	0	0	0	pos	1	no	no	no	no	0	1	8	1	1	0	<15	Coprevalent	unknown
4	M	NO	0	0	1	0	16.0241	0	1	0	0	pos	3	no	no	no	no	0	1	6	1	1	0	<15	Coprevalent	clinical_PTB
0	F	NO	1	0	1	0	16.568	0	0	0	0	neg	0	no	no	no	no	0	1	9	1	1	0	<15	Coprevalent	clinical_PTB
75	F	YES	0	2	3	0	26.255	0	0	0	0	pos	3	no	no	no	no	0	1	4	1	1	0	<15	Coprevalent	micro
17	F	NO	2	0	2	0	23.3745	0	1	0	0	pos	1	no	no	no	no	1	1	8	1	1	0	<15	Coprevalent	micro
26	F	YES	1	0	2	0	21.0222	0	1	0	1	pos	2	no	no	no	no	0	1	7	1	1	0	<15	Coprevalent	micro
31	F	NO	1	2	1	0	26.5239	0	0	0	1	neg	0	no		no	no	0	1	10	1	1	0	<15	Coprevalent	micro
74	M	YES	1	0	3	0	22.8	0	0	0	0	neg	0	ye	no	no	no	0	1	5	1	1	0	<15	Coprevalent	micro
16	F	YES	1	0	1	0	18.6834	0	0	0	0	pos	2	no	no	no	no	0	1	1	1	1	0	<15	Coprevalent	micro
22	F	NO	2	2	2	0	30.588	0	0	0	1	pos	3	no	ye	no	ye	0	1	2	1	1	0	<15	Coprevalent	micro
53	F	YES	2	0	3	1	22.6667	0	0	0	0	pos	3	no	ye	ye	no	0	1	1	1	1	0	<15	Coprevalent	micro
31	M	NO	0	1	2	0	18.2031	1	0	1	0	neg	0	no	no	no	no	0	1	1	1	1	0	<15	Coprevalent	micro
56	F	NO	3	2	2	0	27.4762	0	0	0	0	neg	0	no	no	no	ye	0	1	2	1	1	0	<15	Coprevalent	micro
18	M	NO	1	0	1	0	22.1367	0	1	0	0	pos	1	no	no	no	no	0	1	6	1	1	0	<15	Coprevalent	micro
10	F	NO	1	0	2	0	21.1653	0	0	0	0	pos	1	no	no	no	ye	0	1	3	1	1	0	<15	Coprevalent	micro
5	M	NO	1	0	2	0	18.0499	0	0	0	0	pos	3	no	no	no	no	0	1	11	1	1	0	<15	Coprevalent	clinical_PTB
44	M	NO	3	2	2	0	32.3676	0	1	0	0	pos	3	no	no	no	ye	0	1	1	1	1	0	<15	Coprevalent	micro
4	M	NO	1	2	1	0	35.9862	0	0	0	0	pos	3	no	no	no	no	0	1	11	1	1	0	<15	Coprevalent	EPTB
20	M	NO	1	0	2	0	22.5306	0	0	0	0	pos	3		no	no	no	0	1	3	1	1	0	<15	Coprevalent	micro
25	M	NO	1	0	1	0	19.1512	0	0	0	1	neg	0	no	no	no	ye	0	1	4	1	1	0	<15	Coprevalent	micro
62	M	NO	3	2	1	0	26.0162	0	0	0	0	neg	0	no	no	no	ye	0	1	1	1	1	0	<15	Coprevalent	micro
28	M	NO	2	2	1	0	26.9531	0	0	0	1	neg	0	no	ye	no	ye	0	1	1	1	1	0	<15	Coprevalent	micro
13	F	NO	0	0	2	0	21.6413	0	0	0	0	pos	2	no	no	no	ye	0	1	9	1	1	0	<15	Coprevalent	micro
20	F	NO	1	2	1	0	33.9897	0	0	0	0	pos	3	no	no	no		0	1	0	1	1	0	<15	Coprevalent	micro
43	F	NO	1	2	2	0	27.2793	0	1	0	0	neg	0	no	no	no	no	1	1	3	1	1	0	<15	Coprevalent	micro
35	M	NO	1	2	1	0	25.1149	0		0	0	neg	0	ye	no	no	ye	0	1	7	1	1	0	<15	Coprevalent	micro
47	F	NO	1	2	1	0	30.2601	0	0	0	0	pos	1	no	no	no	no	0	1	0	1	1	0	<15	Coprevalent	micro
53	M	YES	1	0	1	0	22.1281	0	0	0	0	pos	3	ye	no	no	no	0	1	5	1	1	0	<15	Coprevalent	micro
52	F	YES	2	0	2	0	18.5828	0	0	0	1	neg	0	no	no	no	no	0	1	1	1	1	0	<15	Coprevalent	micro
2	F	NO	1	0	1	0	15.9675	0	0	0	0	pos	2	no	no	no	no	1	1	12	1	1	0	<15	Coprevalent	clinical_PTB
3	F	NO	1	0	1	0	17.1626	0	0	0	0	pos	1	no	no	no	no	0	1	8	1	1	0	<15	Coprevalent	clinical_PTB
7	F	NO	1	0	2	0	14.3667	0	1	0	0	pos	2	no	no	no	ye	0	1	6	1	1	0	<15	Coprevalent	clinical_PTB
8	M	NO	1	0	2	0	14.9536	0	1	0	0	pos	2	no	no	no	ye	0	1	6	1	1	0	<15	Coprevalent	clinical_PTB
39	F	YES	3	2	3	0	25.3778	0		1	0	pos	1	no	no	no	no	0	1	7	1	1	0	<15	Coprevalent	micro
31	M	YES	2	2	1	0	31.0455	0	0	0	0	pos	1	ye	no	no	no	0	1	3	1	1	0	<15	Coprevalent	micro
43	M	NO	2	2	2	0	25.4581	0	0	0	0	pos	1	no	no	no	no	0	1	13	1	1	0	<15	Coprevalent	micro
18	F	YES	1	0	1	0	19.9792	0	0	0	0	neg	0	no	no	no	no	0	1	8	1	1	0	<15	Coprevalent	clinical_PTB
4	M	NO	1	2	2	0	18.2138	0	0	0	0	neg	0	no	no	no	no	0	1	4	1	1	0	<15	Coprevalent	clinical_PTB
23	F	YES	2	0	1	0	21.9289	0	0	0	0	pos	3	no	no	no	no	0	1	2	1	1	0	<15	Coprevalent	micro
26	M	NO	3	0	1	0	22.9591	0	1	0	0	pos	3	no	no	no	no	0	1	0	1	1	0	<15	Coprevalent	micro
31	F	YES	0	0	1	0	23.9682	0	0	0	0	pos	3	no	no	no	no	0	1	13	1	1	0	<15	Coprevalent	micro
17	F	NO	1	0	3	0	22.3478	0	0	0	0	pos	1	no	no	no	no	0	1	10	1	1	0	<15	Coprevalent	micro
10	M	NO	1	0	1	0	16.7604	0	0	0	0	neg	0	no	no	no	no	0	1	10	1	1	0	<15	Coprevalent	micro
41	F	NO	0	1	1	0	18.3143	0	1	0	0	pos	3	no	no	no	no	0	1	13	1	1	0	<15	Coprevalent	micro
28	M	NO	1	2		0	27.5997	0	0	0	0	pos	3	no	no	no	ye	0	1	10	1	1	0	<15	Coprevalent	micro
0	F	NO	1	1	1	0	7.5748	0	0	0	0	pos	3	no	no	no	no	0	1	14	1	1	0	<15	Coprevalent	clinical_PTB
55	F	YES	3	2	2	0	27.8742	0	1	0	0	pos	3	no	no	no	no	0	1	11	1	1	0	<15	Coprevalent	micro
52	M	NO	1	0	1	0	21.6441	0	0	0	0	pos	3	no		no	no	0	1	0	1	1	0	<15	Coprevalent	micro
27	F	NO	3	2	1	0	29.8233	0	1	0	1	neg	0	no	ye	no	no	0	1	0	1	1	0	<15	Coprevalent	micro
4	M	NO	1	0	1	0	15.4195	0	1	0	0	pos	1	no	no	no	ye	0	1	12	1	1	0	<15	Coprevalent	clinical_PTB
57	M	YES	2	0	1	0	23.3609	0	0	0	1	pos	1	ye	no	no	no	0	1	5	1	1	0	15	Secondary	micro
0	M	NO	1	0	2	0	18.6982	0	0	0	0	pos	2	no	no	no	no	0	1	9	1	1	0	15	Secondary	clinical_PTB
3	M	YES	1	0	2	0	17.5483	0	0	0	0	pos	2	no	no	no	no	0	1	9	1	1	0	15	Secondary	clinical_PTB
2	M	NO	1	2	2	0	20.1771	0	0	0	0	pos	2	no	no	no	no	0	1	9	1	1	0	15	Secondary	clinical_PTB
18	M	NO	1	0	2	0	24.4956	0	1	0	0	pos	1	no	ye	no	no	0	1	6	1	1	0	15	Secondary	micro
9	F	NO	0	0	1	0	17.28	0	0	0	0	neg	0	no	no	no	no	0	1	8	1	1	0	15	Secondary	micro
1	M	YES	1	0	3	0	17.0349	0	1	0	0	pos	2	no	no	no	no	0	1	14	1	1	0	15	Secondary	unknown
16	F	YES	1	1	2	0	15.9439	0	1	0	0	pos	1	no	no	no	no	0	1	14	1	1	0	15	Secondary	clinical_PTB
46	M	NO	1	1	1	0	17.3373	0	0	0	1	pos	1	no	no	no	no	0	1	8	1	1	0	16	Secondary	micro
35	M	NO	0	0	1	0	23.6323	0	0	0	0	pos	1	ye	no	no	no	0	1	1	1	1	0	16	Secondary	micro
20	F	NO	1	0	3	0	18.7305	0	0	0	0	pos	1	no	no	no	no	0	1	0	1	1	0	16	Secondary	micro
53	M	NO	2	0	1	0	23.4375	0	0	0	0	neg	0	no	no	no	no	0	1	2	1	1	0	16	Secondary	micro
3	F	NO	2	0	2	0	17.301	0	0	0	0	pos	1	no	no	no	ye	0	1	14	1	1	0	16	Secondary	clinical_PTB
48	M	NO	1	0	2	0	23.3726	0	0	0	1	pos	1	no	no	ye	no	0	1	2	1	1	0	16	Secondary	micro
24	F	NO	1	0	2	0	19.3333	0	0	0	0	neg	0	no	no		no	0	1	15	1	1	0	17	Secondary	micro
11	F	NO	0	0	1	0	18.4838	0	0	0	0	neg	0	no	no	no	no	0	1	10	1	1	0	17	Secondary	micro
4	M	YES	1	0	2	0	15.5528	0	0	0	0	neg	0	no	no	no	no	1	1	13	1	1	0	17	Secondary	micro
23	M	NO	2	0	2	0	21.6333	0	0	0	0	pos	1	no	no	no	no	0	1	12	1	1	0	17	Secondary	micro
21	M	NO	1	2	2	0	27.5298	0	0	0	0	neg	0	no	no	no	no	0	1	2	1	1	0	17	Secondary	micro
29	M	NO	1	0	2	0	24.5617	0	0	0	1	pos	1	no	no	no	no		1	3	1	1	0	17	Secondary	micro
19	M	NO	0	0	2	0	18.902	0	0	0	0	pos	2	no	no	no	no	0	1	14	1	1	0	17	Secondary	micro
23	M	YES	1	2	2	0	25.1559	0	0	0	1	pos	3	no	ye	no		0	1	1	1	1	0	17	Secondary	micro
44	F	NO	3	2	1	0	38.3356	0		0	0	pos	3	no	no	no	ye	0	1	0	1	1	0	18	Secondary	micro
10	M	NO	0	0	3	0	18.5808	0	0	0	0	neg	0	no	no	no	no	0	1	17	1	1	0	18	Secondary	micro
17	F	YES	1	0	2	0	17.898	0	1	0	0	pos	1	no	no	no	no	0	1	0	1	1	0	18	Secondary	EPTB
5	M	NO	1	0		0	15.0567	0	1	0	0	pos	2	no	no	no	no	0	1	17	1	1	0	18	Secondary	clinical_PTB
10	M	NO	1	0	2	0	17.6543	0	1	0	0	pos	1	no	no	no	no	1	1	13	1	1	0	18	Secondary	micro
28	M	YES	2	0	2	0	24.8016	0	1	0	0	pos	1	ye	no	no	no	0	1	15		1	7	18	Secondary	micro
4	F	NO	1	0		0	15.7226	0	1	0	0	pos	2	no	no	no	no	0	1	17	0	1	8	18	Secondary	clinical_PTB
6	F	NO	1	0		0	17.1901	0	1	0	0	pos	2	no	no	no	no	0	1	17	0	1	8	18	Secondary	clinical_PTB
81	M	YES	0	2	2	0	26.0262	0	1	0	0	pos	3	no	no	no	no	0	1	2	1	1	0	19	Secondary	micro
54	F	YES	2	2	1	0	42.9333	0	1	0	0	pos	1	no	no	no	no	0	1	12	1	1	0	19	Secondary	micro
35	F	NO	1	0	2	0	22.8545	0	0	0	0	pos	2	no	no	no	ye	0	1	11	1	1	0	19	Secondary	micro
25	M	NO	1	0	2	0	23.845	0	1	0	0	pos	3	no	ye	no	ye	0	1	0	1	1	0	19	Secondary	micro
21	F	NO	1	2	3	0	25.1472	0	1	0	0	pos	3	no	no	no	no	0	1	1	1	1	0	19	Secondary	micro
46	M	NO	2	0	1	0	23.5294	0	0	0	1	neg	0	ye		no	ye	0	1	12	1	1	0	19	Secondary	micro
24	M	NO	1	2	1	0	29.2421	0	1	0	0	pos	3	no	no	no	no	0	1	0	1	1	0	19	Secondary	micro
35	M	NO	1	2	2	0	27.6361	0	0	0	1	neg	0		no	no	no	0	1	1	1	1	0	19	Secondary	clinical_PTB
20	M	NO	1	2	1	0	27.9431	0	1	0	0	pos	1	no	no	no	no	0	1	11	1	1	0	20	Secondary	micro
24	M	NO	2	0	1	0	23.4552	0	1	0	1	pos	1	no	no	no	no	0	1	3	1	1	0	20	Secondary	micro
11	F	YES	1	0	2	0	17.602	0	0	0	0	pos	1	no	no	no	no	0	1	11	1	1	0	20	Secondary	clinical_PTB
8	F	NO	1	0	1	0	19.8364	0	0	0	0	pos	1	no	no	no	no	0	1	0	1	1	0	20	Secondary	clinical_PTB
36	M	NO	3	0	3	0	24.8016	0	0	0	0	pos	1	no	no	no	no	0	1	13	1	1	0	20	Secondary	clinical_PTB
59	F	YES	4	2	2	0	25.1305	0	1	0	0	neg	0	no	no	no	ye	0	1	12	1	1	0	21	Secondary	micro
5	F	NO	1	0	2	0	15.5832	0	0	0	0	neg	0	no	no	no	no	1	1	2	1	1	0	21	Secondary	micro
16	M	NO	1	0	2	0	17.782	0	1	0	0	pos	1	no	no	no	no	0	1	20	1	1	0	21	Secondary	micro
21	F	NO	1	0	1	0	23.2834	0	0	0	0	pos	3	no		no	no	0	1	17	1	1	0	21	Secondary	micro
41	M	YES	0	2	3	0	27.6817	0	1	0	1	pos	3	no	no	no	no	0	1	20	1	1	0	21	Secondary	clinical_PTB
10	M	NO	1	0	3	0	17.827	0	0	0	0	neg	0	no	no	no	no	0	1	16	1	1	0	21	Secondary	micro
21	M	YES	1	0	2	0	24.3945	0	0	0	0	pos	1	no	no	ye	no	0	1	5	1	1	0	21	Secondary	micro
22	M	NO	0	0	2	0	20.7967	0	0	0	1	pos	1	no	no	ye	no	0	1	3	1	1	0	21	Secondary	micro
5	M	NO	1	0	2	0	16.6383	0	1	0	0	neg	0	no	no	no	no	1	1	13	1	1	0	22	Secondary	EPTB
12	F	NO	0	0		0	19.3951	0	0	0	0	pos	1	no	no	no	no	0	1	2	1	1	0	22	Secondary	micro
3	M	NO	1	0	3	0	16.4515	0	0	0	0	neg	0	no	no	no	no	0	1	17	1	1	0	22	Secondary	clinical_PTB
53	M	NO	1	1	2	0	17.9688	0	0	0	1	pos	1	no	no	no	no	0	1	1	1	1	0	22	Secondary	micro
11	F	NO	1	1	2	0	13.5501	0	1	0	0	pos	3	no	no	no		0	1	14	1	1	0	22	Secondary	clinical_PTB
14	M	NO	1	0	2	0	18.7305	0	1	0	0	pos	3	no	no	no		0	1	14	1	1	0	22	Secondary	clinical_PTB
4	M	NO	0	0	2	0	17.1875	0	1	0	0	pos	3	no	no	no		0	1	14	1	1	0	22	Secondary	clinical_PTB
4	M	NO	1	0	2	0	16.0494	0	1	0	0	pos	3	no	no	no		0	1	14	1	1	0	22	Secondary	clinical_PTB
6	F	NO	0	0	2	0	14.1461	0	1	0	0	pos	3	no	no	no		0	1	14	1	1	0	22	Secondary	clinical_PTB
8	F	NO	1	0	2	0	14.1233	0	1	0	0	pos	3	no	no	no		0	1	14	1	1	0	22	Secondary	clinical_PTB
50	M	YES	1	1	2	0	15.4637	0	0	0	1	pos	3	no	no		ye	0	1	21	1	1	0	22	Secondary	micro
28	M	NO	1	0	2	0	20.7207	0	0	0	0	pos	1	no	no	no	no	0	1	16	1	1	0	22	Secondary	clinical_PTB
5	M	YES	1	0	3	0	14.6968	0	0	0	0	neg	0	no	no	no	no	0	1	17	0	1	8	22	Secondary	clinical_PTB
23	F	NO	1	2	3	0	26.9372	0	0	0	0	neg	0	no	no	no	no	0	1	2	1	1	0	23	Secondary	micro
21	F	NO	2	2	2	0	25.2759	0	0	0	0	pos	3	no	no	ye	no	0	1	13	1	1	0	23	Secondary	micro
15	F	NO	1	0	2	0	23.2166	0	0	0	0	pos	3	no	no	ye	no	1	1	6	1	1	0	23	Secondary	micro
58	M	NO	1	2	2	0	31.7929	0	1	0	0	pos	1	no	no	no	no	0	1	13	1	1	0	23	Secondary	EPTB
11	M	NO	1	0	2	0	19.0443	0	0	0	0	pos	1	no	no	no	no	0	1	21	1	1	0	23	Secondary	micro
2	M	NO	0	0	1	0	16.1675	0	1	0	0	pos	1	no	no	no	no	0	1	21	1	1	0	23	Secondary	clinical_PTB
35	F	YES	0	2	3	0	32.8889	0	1	0	0	pos	1	no	no	no		0	1	12	1	1	0	24	Secondary	micro
10	F	NO	1	2	3	0	25.3032	0	0	0	0	pos	3	no	no	no	no	0	1	0	1	1	0	24	Secondary	micro
17	M	NO	1	0	3	0	25.0762	0	0	0	0	pos	1	no	no	no	no	0	1	11	1	1	0	24	Secondary	micro
29	M	NO	1	0	3	0	24.5975	0	0	0	0	pos	3		no	no	no	0	1	15	1	1	0	24	Secondary	clinical_PTB
55	F	NO	1	0	2	0	23.3726	0	1	0	0	pos	1	no	no	no	no	0	1	15	1	1	0	24	Secondary	clinical_PTB
25	M	NO	2	0		0	20.5979	0	1	0	1	pos	3	no	no	ye	no	0	1	1	1	1	0	25	Secondary	micro
18	M	NO	1	0	1	0	19.1001		0	0	0	pos	2	ye	no	no	no	0	1	14	1	1	0	25	Secondary	micro
67	M	NO	2	0	2	1	22.1687	0	1	0	0	neg	0	no	no	no	no	0	1	1	1	1	0	25	Secondary	micro
44	M	YES	1	2	2	0	37.5052	0	0	0	0	pos	3	ye	no	ye	no	0	1	2	1	1	0	25	Secondary	micro
45	M	NO	3	2	3	0	27.8866	0	0	0	0	pos	3	no	no	no	no	0	1	21	1	1	0	25	Secondary	micro
12	M	YES	1	0	2	0	17.6022	0	0	0	0	pos	3	no	no	no	no	0	1	12	1	1	0	25	Secondary	micro
67	F	NO	1	2	2	0	33.2031	0	0	0	0	pos	1	no	no	no	no	0	1	17		1	8	25	Secondary	micro
31	F	NO	1	0		0	21.0799	0	0		1	pos	2	no	no			0	1	13	1	1	0	26	Secondary	micro
33	F	NO	0	0	3	0	19.5312	0	0	0	0	pos	3	no	no	no	no	0	1	23	1	1	0	26	Secondary	micro
71	M	NO	2	0	3	0	20.7666	0	0	0	0	neg	0	no	no	no	no	0	1	5	1	1	0	26	Secondary	clinical_PTB
10	M	NO	1	0	2	0	19.5266	0	0	0	0	pos	1	no	no	no	no	0	1	22	1	1	0	26	Secondary	micro
81	M	NO	1	0	1	0	20.2913	0	0	0	0	neg	0	no	no	no	no	0	1	10	1	1	0	27	Secondary	micro
21	M	NO	2	0	3	0	22.231		0	0	0	pos	2	no	no	no	no	0	1	16	1	1	0	27	Secondary	micro
3	F	NO	1	0	1	0	16.4121	0	0	0	0	pos	1	no	no	no	no	0	1	20	1	1	0	27	Secondary	EPTB
21	F	NO	1	2	3	0	27.8876	0	1	0	0	pos	3	no	no	no	no	0	1	9	1	1	0	27	Secondary	micro
20	F	NO	1	0	2	0	24.6663	0	1	0	0	pos	1	no	no	no	no	0	1	20	1	1	0	27	Secondary	micro
0	F	NO	1	2	2	0	21.8367	0	0	0	0	pos	1	no	no	no	no	0	1	23	0	1	11	27	Secondary	clinical_PTB
39	F	NO	2	0	1	0	24.6656	0	1	0	1	neg	0	no	no	ye	ye	0	1	14	1	1	0	28	Secondary	micro
4	F	NO	0	0		0	16.1184	0	0	0	0	pos	3	no	no	no	no	0	1	25	1	1	0	28	Secondary	EPTB
0	F	NO	1	0	2	0	16.5289	0	1	0	0	pos	3	no	no	no		0	1	20	1	1	0	28	Secondary	clinical_PTB
20	F	NO	3	2	1	0	25.7422	0	0	0	0	pos	1	no	no	no	no	0	1	9	1	1	0	28	Secondary	micro
28	M	NO	1	0	2	0	24.0882	0	0	0	0	pos	1	no	no	no		0	1	0	1	1	0	29	Secondary	micro
26	M	NO	2	0	1	0	22.8928	0	0	0	1	pos	1	no	ye	no	ye	0	1	13	1	1	0	29	Secondary	micro
30	F	NO	1	0	1	0	23.1473	0	1	0	0	pos	1	no	no	no	no	0	1	24	1	1	0	29	Secondary	micro
20	M	YES	1	0	2	0	22.913	0	0	0	1	pos	1	no		no	no	0	1	22	1	1	0	29	Secondary	micro
8	F	YES	1	0	1	0	13.9918	0	0	0	0	pos	2	no	no	no	no	0	1	19	1	1	0	29	Secondary	micro
16	M	NO	1	0	2	0	25.4688	0	1	0	0	pos	3	no	no	no	no	1	1	28	1	1	0	30	Secondary	micro
6	M	NO	0	0	1	0	16.8336	0	0	0	0	pos	3	no	no	no	no	0	1	26	1	1	0	30	Secondary	EPTB
4	M	NO	0	0	1	0	16.9099	0	0	0	0	pos	1	no	no	no	no	0	1	24	1	1	0	30	Secondary	clinical_PTB
3	F	NO	1	0	1	0	18.0368	0	0	0	0	pos	3	no	no	no	no	0	1	26	0	1	13	30	Secondary	EPTB
54	M	NO	2	2	2	0	25.677	0	0	1	1	pos	1	no	no	no	no	0	1	3	1	1	0	32	Secondary	micro
19	M	NO	1	0	2	0	20.1348	0	0	0	1	neg	0	no	no	no	no	0	1	17	1	1	0	32	Secondary	micro
21	M	NO	1	0	1	0	23.1962	0	0	0	0	pos	3	no		no		0	1	18		1	9	32	Secondary	micro
28	M	NO	2	0		0	24.974	0	0		0	pos	2	no	no			0	1	7	1	1	0	33	Secondary	micro
34	F	NO	1	0	1	0	24.2031	0	0	0	0	pos	3	no	ye	no	no	0	1	29	1	1	0	33	Secondary	micro
21	M	NO	0	0	3	0	22.3214	0	1	0	0	pos	3	no	no	no	no	0	1	29	1	1	0	33	Secondary	micro
4	M	NO	1	0	2	0	16.2432	0	1	0	0	pos	1	no	no	no	no	0	1	24	1	1	0	33	Secondary	clinical_PTB
14	F	NO	1	0	2	0	16.2331	0	0	0	0	pos	2	no	no	no	no	0	1	28	1	1	0	33	Secondary	micro
10	M	YES	1	0	1	0	21.3992	0	0	0	0	pos	1	no	no	no	no	1	1	24	0	0	360	33	Secondary	micro
5	F	NO	1	0	1	0	13.8003	0	1	0	0	pos	1	no	no	no	no	0	1	23	1	1	0	34	Secondary	EPTB
17	M	NO	1	0	1	0	20.4294	0	0	0	0	neg	0	no	no	no	no	0	1	27	1	1	0	34	Secondary	micro
3	M	NO	1	0	1	0	16.7313	0	1	0	0	pos	1	no	no	no	no	0	1	8	1	1	0	35	Secondary	clinical_PTB
19	M	NO	1	0	2	0	20.7903	0	1	0	0	pos	2	no	no	no		0	1	22	1	1	0	35	Secondary	clinical_PTB
54	M	NO	1	0	1	0	22.0386	0	0	0	0	pos	3	no	no	no	no	0	1	13	1	1	0	35	Secondary	clinical_PTB
35	M	NO	0	1	3	0	17.7469	1	0	0	0	pos	2	no	no	no	no	0	1	2	1	1	0	35	Secondary	micro
35	F	NO	1	2	2	0	33.1633	0	0	0	0	pos	2	no	no	no	no	0	1	35	1	1	0	35	Secondary	micro
24	F	NO	2	0	1	0	22.2564	0	0	0	0	pos	1	no	no	no	ye	0	1	33	1	1	0	35	Secondary	clinical_PTB
4	M	NO	1	0	2	0	16.8611	0	1	0	0	pos	3	no	no	no	no	0	1	33	0	1	16	35	Secondary	clinical_PTB
21	F	NO	1	0	2	0	19.2234	0	0	0	0	neg	0	no	no	no	no	0	1	33	1	1	0	36	Secondary	unknown
6	F	NO	1	0		0	14.2911	0	1	0	0	pos	2	no	no	no	no	0	1	35	1	1	0	36	Secondary	clinical_PTB
4	F	NO	1	0	1	0	17.9739	0	1	0	0	pos	1	no	no	no	ye	0	1	38	1	1	0	38	Secondary	clinical_PTB
2	F	NO	2	0	2	0	16.7872	0	0	0	0	pos	3	no	no	no	no	1	1	30	1	1	0	38	Secondary	clinical_PTB
14	F	NO	1	0	2	0	22.806	0	0	0	0	pos	2	no	no	no	no	0	1	28	1	1	0	38	Secondary	micro
2	F	NO	0	0	1	0	13.518	0	0	0	0	neg	0	no	no	no	no	0	1	15		1	7	38	Secondary	clinical_PTB
2	F	NO	1	0	1	0	15.6087	0	1	0	0	pos	1	no	no	no	ye	0	1	38	0	1	19	38	Secondary	clinical_PTB
6	M	NO	1	0	1	0	15.6629	0	0	0	0	pos	1	no	no	no	no	0	1	39	1	1	0	40	Secondary	micro
2	F	NO	1	0	1	0	16.5439	0	1	0	0	pos	1	no	no	no	no	0	1	37	1	1	0	41	Secondary	EPTB
6	M	NO	1	0	2	0	15.879	0	0	0	0	pos	1	no	no	no	no	1	1	23	1	1	0	41	Secondary	clinical_PTB
6	F	NO	0	2	1	0	29.3367	0	0	0	0	neg	0	no	no	no	no	0	1	34	1	1	0	42	Secondary	EPTB
24	M	NO	2	0	3	0	22.4756	0	0	0	0	pos	2	no	no	no	no	0	1	38	1	1	0	42	Secondary	micro
31	F	YES	1	0	1	0	22.7556	0	0	0	1	pos	2	no	no	no	no	0	1	34	1	1	0	43	Secondary	micro
1	F	NO	0	0	2	0	13.4256	0	0	0	0	pos	1	no	no	no		0	1	41	1	1	0	43	Secondary	EPTB
20	M	NO	0	2	1	0	26.398	0	0	1	0	pos	1	no	ye	no	no	0	1	41	1	1	0	43	Secondary	micro
64	M	NO	1	0	3	0	24.2424	0	1	0	0	pos	1	no	no	no	no	0	1	36	1	1	0	43	Secondary	micro
21	M	NO	1	2	2	0	25.462	0	0	0	0	pos	3	ye	no	no		0	1	27	0	1	13	43	Secondary	micro
23	F	NO	0	0	1	0	19.7168	0	1	0	0	pos	3	no	no	no	no	0	1	28	0	1	14	43	Secondary	clinical_PTB
9	F	NO	1	0	2	0	13.9786	0	0	0	0	pos	1	no	no	no	no	0	1	41	0	1	20	43	Secondary	clinical_PTB
23	M	NO	2	0	2	0	19.9121	0	0	0	0	pos	3	ye	ye	no	ye	0	1	38	1	1	0	44	Secondary	micro
15	M	NO	1	0	2	0	21.875	0	1	0	0	pos	2	no	no	no	no	0	1	42	1	1	0	44	Secondary	EPTB
69	M	YES	0	0	2	0	22.2093	0	1	0	0	pos	3	no	no	ye	ye	0	1	43	1	1	0	44	Secondary	micro
1	M	NO	1	0	2	0	13.0579	0	1	0	0	pos	3	no	no	no	no	0	1	43	1	1	0	44	Secondary	clinical_PTB
17	M	NO	2	0	2	0	23.7024	0	1	0	0	neg	0	no	no	no	no	0	1	39	0	1	19	44	Secondary	micro
23	M	NO	3	2	2	0	35.955	0	1	0	0	pos	1	no	ye	no	ye	0	1	44	1	1	0	45	Secondary	micro
4	F	NO	1	0	1	0	16.276	0	0	0	0	pos	3	no	no	no	no	0	1	41	1	1	0	45	Secondary	micro
12	F	NO	1	0	3	0	19.025	0	0	0	0	pos	2	no	no	no	no	0	1	31	1	1	0	48	Secondary	micro
11	F	NO	1	0	2	0	18.3824	0	1	0	0	pos	1	no	no	no	no	0	1	26		1	13	49	Secondary	micro
33	F	NO	1	0	1	0	22.4245	0	0	0	0	pos	3	no	no	no	no	0	1	48	1	1	0	50	Secondary	micro
4	M	NO	1	0	1	0	14.1389	0	1	0	0	pos	3	no	no	no	no	0	1	50	1	1	0	51	Secondary	clinical_PTB
3	M	NO	1	0	1	0	17.301	0	0	0	0	pos	3	no	no	no	no	0	1	27	1	1	0	52	Secondary	micro
18	F	NO	0	0	1	0	28.0689	0	0	0	0	pos	1	no	no	no	no	0	1	42	1	1	0	52	Secondary	clinical_PTB
49	F	NO	1	2	2	1	32.0291	0	0	0	0	pos	1	no	no	no	no	0	1	45	1	1	0	52	Secondary	micro
27	F	NO	1	2	2	0	32.05	0	0	0	0	pos	2	no	no	no	no	0	1	48	1	1	0	54	Secondary	micro
16	F	NO	0	0	3	0	19.5799	0	0	0	0	pos	1	no	no	no	no	0	1	44	1	1	0	54	Secondary	micro
34	M	NO	1	0	3	0	22.8283	0	1	0	0	pos	2	no	no	no	no	0	1	42	1	1	0	55	Secondary	micro
10	M	NO	1	2	2	0	21.9507	0	0	0	0	pos	3	no	no	no	no	0	1	52	1	1	0	55	Secondary	micro
5	M	NO	0	0	1	0	19.4789	0	1	0	0	pos	1	no	no	no	no	1	1	50	1	1	0	55	Secondary	clinical_PTB
61	M	NO	0	2	2	0	26.779	0	0	0	0	pos	3	no	no	no	no	0	1	26	1	1	0	56	Secondary	micro
20	F	NO	1	0	1	0	20.5904	0	0	0	0	pos	2	no	no	no	ye	0	1	48	1	1	0	56	Secondary	unknown
25	M	NO	3	0	3	0	21.5577	0	0	0	0	pos	2	no	ye	no	no	0	1	39	1	1	0	56	Secondary	micro
6	F	NO	1	0	1	0	14.389	0	1	0	0	pos	1	no	no	no	no	0	1	26	1	1	0	57	Secondary	micro
14	M	NO	1	0	2	0	19.1663	0	1	0	0	pos	1	no	no	no	ye	0	1	45	1	1	0	57	Secondary	micro
46	F	YES	1	2	2	0	28.0689	0	0	0	0	pos	2	no	no	ye	ye	0	1	51		1	25	57	Secondary	micro
58	M	NO	1	2	2	0	26.3476	0	1	0	0	pos	3	ye	ye	no	no	0	1	51	1	1	0	59	Secondary	micro
90	M	NO	0	0	2	0	19.7035	0	0	1	0	pos	1	no	no	no	no	0	1	49		1	24	59	Secondary	micro
37	M	NO	0	2	3	0	27.968	0	1	0	0	pos	1	no	no	no	no	0	1	59	0	1	29	59	Secondary	micro
12	M	NO	1	0		0	20.4994	0	1	0	0	pos	2	no	no	no	no	0	1	59	1	1	0	60	Secondary	micro
43	F	NO	3	2	1	1	32.3745	0	0	0	0	pos	3	no	no	no	no	1	1	49	0	1	24	61	Secondary	micro
18	F	NO	0	2	3	0	37.1875	0	0	0	0	pos	1	no	no	no	ye	0	1	49	0	1	24	61	Secondary	micro
2	F	NO	0	0	2	0	16.1184	0	0	0	0	pos	3	no	no	no	no	0	1	48	1	1	0	62	Secondary	clinical_PTB
46	M	NO	2	0	2	0	23.7387	0		0	1	pos	1	no	ye	no	no	0	1	53	1	1	0	63	Secondary	micro
58	M	NO	1	0	3	0	22.3945	0	1	0	0	pos	3	ye	no	no	no	0	1	55	1	1	0	63	Secondary	micro
64	F	YES	1	2	1	0	26.4071	0	0	0	0	neg	0	no	no	no	ye	0	1	46	1	1	0	63	Secondary	micro
38	F	NO	2	0	2	0	21.1109	0	0	0	0	pos	1	no	no	no	no	0	1	64	0	1	32	65	Secondary	micro
59	F	YES	1	2	1	0	25.1151	0	0	0	0	pos	1	no	no	no	no	0	1	59	0	0	195	65	Secondary	micro
47	M	YES	2	0	2	0	23.6115	0	0	0	1	pos	1	no	no	ye	no	0	1	52	1	1	0	66	Secondary	micro
52	M	YES	2	2	1	0	31.3603	0	1	0	0	pos	1	no	no	no	no	0	1	64	0	0	189	66	Secondary	micro
0	M	NO	0	0	2		16.0698	0	1	0	0	pos	3	no	no	no	no	0	1	66	1	1	0	67	Secondary	clinical_PTB
37	M	NO	1	0	1	0	20.3813	0	0	0	0	neg	0	no	no	no	no	0	1	62	1	1	0	67	Secondary	micro
1	F	NO	0	0	1	0	16.3556	0	1	0	0	pos	3	no	no	no	no	0	1	66	0	1	33	67	Secondary	clinical_PTB
17	M	NO	1	0	1	0	23.5482	0	0	0	0	pos	3	no	no	no	no	0	1	57	1	1	0	68	Secondary	clinical_PTB
0	F	NO	0	0	2	0	18.9349	0	0	0	0	pos	1	no	no	no	no	0	1	62	0	1	31	68	Secondary	unknown
44	M	NO	1	2	3	0	28.6851	0	0	0	0	pos	1	no	no	no	no	0	1	62	1	1	0	69	Secondary	micro
50	F	YES	2	2	1	0	37.8722	0	0	0	0	pos	1	no	ye	no	no	0	1	67	1	1	0	69	Secondary	micro
18	M	YES	0	0	2	0	20.7031	0	1	0	0	pos	3	no	no	no	no	0	1	68	1	1	0	70	Secondary	micro
47	F	NO	1	0	3	0	23.6128	0	1	0	0	pos	1	no	no	no	no	0	1	66	1	1	0	70	Secondary	micro
3	M	NO	1	0	1	0	16.4931	0	1	0	0	pos	3	no	no	no	no	0	1	44	0	1	22	70	Secondary	micro
40	F	NO	1	2	2	0	33.8143	0	0	0	0	pos	1	no	no	no	no	0	1	49	1	1	0	71	Secondary	micro
23	M	NO	1	0	2	0	23.6102	0	0	0	0	neg	0	no	no	no	no	0	1	56	1	1	0	71	Secondary	micro
26	M	NO	2	0	1	0	19.1111	0	0	0	0	pos	3	no	no	ye	no	0	1	69	0	1	34	71	Secondary	EPTB
12	M	NO	1	0	1	0	19.1806	0	0	1	0	pos	3	no	no	no	no	0	1	70	0	1	35	71	Secondary	micro
40	F	NO	0	0	1	0	22.5598	0	0	0	0	pos	1	no	no	no	no	0	1	71	0	0	378	71	Secondary	micro
53	M	NO	2	2	1	1	31.3527	0	1	0	0	pos	1	ye	no	no	no	0	1	52	1	1	0	72	Secondary	micro
44	F	NO	3	0	3	0	23.0112	0	1	0	0	pos	2	no	no	no	no	0	1	60	1	1	0	74	Secondary	EPTB
15	F	NO	0	0	2	0	19.4689	0	0	0	0	pos	1	no	no	no	no	1	1	66	1	1	0	74	Secondary	micro
15	F	NO	1	0	1	0	19.4363	0	0	0	0	neg	0	no	no	no	ye	0	1	74	1	1	0	74	Secondary	unknown
2	F	NO	1	2	2	0	20.83	0	0	0	0	pos	1	no	no	no	no	0	1	71	1	1	0	76	Secondary	clinical_PTB
16	F	NO	0	0	3	0	21.1243	0	0	0	0	neg	0	no	no	no	no	0	1	64	0	1	32	77	Secondary	micro
43	F	YES	3	2	2	1	30.4688	0		0	0	neg	0	no	ye	no	no	0	1	61	0	1	30	78	Secondary	micro
28	F	YES	1	2	1	0	25.9313	0	0	0	0	neg	0	no	no	no	no	0	1	80	0	1	40	80	Secondary	micro
47	F	YES	1	2	3	0	25.4735	0	0	0	0	pos	3	no	no	no	no	0	1	80	1	1	0	81	Secondary	micro
21	M	NO	0	0		0	24.3159	0	0	0	0	pos	3	no	ye	no	ye	0	1	67	0	1	33	81	Secondary	micro
18	F	YES	1	0	3	0	22.1765	0	0	0	0	pos	3	no	no	no	no	0	1	76		1	38	81	Secondary	micro
14	M	NO	1	0	2	0	19.3821	0	0	0	0	pos	3	no	no	no	no	1	1	66	0	0	380	84	Secondary	micro
42	F	NO	4	2	2	0	31.9194	0	0	0	1	pos	1	no	no	no	no	0	1	85	1	1	0	86	Secondary	EPTB
16	F	NO	0	0	3	0	22.3478	0	0	1	0	pos	2	no	no	no		0	1	77	1	1	0	91	Secondary	micro
2	F	NO	1	2	1	0	20.2812	0	0	0	0	pos	1	no	no	no	no	0	1	87	1	1	0	91	Secondary	clinical_PTB
24	M	YES	1	2	3	0	27.5111	0	0	1	0	pos	1	no	no	no	no	0	1	65		1	32	91	Secondary	EPTB
1	F	NO	1	0	2	0	14.3698	0	0	0	0	pos	3	no	no	no	no	1	1	90	1	1	0	92	Secondary	EPTB
2	F	NO	1	0	2	0	16.7769	0	1	0	0	neg	0	no	no	no	no	0	1	70	1	1	0	92	Secondary	EPTB
6	F	NO	1	2	3	0	20	0	1	0	0	pos	1	no	no	no	no	1	1	90	0	1	45	94	Secondary	clinical_PTB
36	F	YES	0	0	1	0	20.9778	0	0	0	0	pos	1	no	no	no	no	0	1	92	1	1	0	97	Secondary	micro
20	M	NO	1	0	2	0	22.9421	0	0	0	1	pos	1	no	no	no	no	0	1	77	1	1	0	98	Secondary	micro
38	F	NO	2	2	2	0	27.0721	0	1	0	1	pos	3	no	no	no	no	0	1	90	1	1	0	99	Secondary	micro
16	M	NO	0	0	1	0	22.3047		1	0	0	pos	1	no	no	no	no	0	1	75	1	1	0	100	Secondary	micro
13	M	NO	1	0	1	0	21.5019	0	0	1	0	pos	1	no	no	no	no	0	1	100	0	1	50	101	Secondary	micro
12	F	NO	0	0	1	0	17.8434	0	0	0	0	pos	3	no	no	no	no	0	1	105	1	1	0	105	Secondary	EPTB
23	M	NO	1	0	1	0	19.9594	0		0	0	pos	1	no	no	no	no	0	1	85	1	1	0	107	Secondary	micro
3	F	NO	1	0		0	14.8794	0	1	0	0	neg	0	no	no	no	no	1	1	107	0	1	53	108	Secondary	EPTB
24	F	NO	2	2	2	0	25.4318	0	1		0	pos	2	no	no	no	no	0	1	85	1	1	0	109	Secondary	EPTB
6	M	NO	1	2	3	0	25.6089	0	0	0	0	pos	2	no	no	no	no	1	1	107	1	1	0	111	Secondary	micro
57	F	YES	1	1	3	0	18.369	0	1	0	0	pos	3	no	no	no	no	0	1	104	1	1	0	112	Secondary	EPTB
16	M	NO	0	0	1	0	20.5126	0	0	0	0	pos	3	no	no	no	no	1	1	109	0	1	54	112	Secondary	EPTB
26	M	NO	1	0	1	0	22.3126	0	0		1	neg	0	no	ye	no		0	1	104	1	1	0	115	Secondary	micro
12	M	NO	1	0	1	0	20.7101	0	1	0	0	pos	1	no	no	no	no	0	1	117	1	1	0	119	Secondary	unknown
11	F	NO	1	0	3	0	17.6047	0	0	0	0	pos	1	no	no	ye		0	1	121	1	1	0	124	Secondary	micro
28	F	NO	2	2	2	0	26.5643	0	0	0	0	pos	2	no	no	no	no	0	1	115		1	57	124	Secondary	micro
49	F	NO	1	1	2	0	13.5592	1	1	0	1	pos	3	no	no	no	no	0	1	114	1	1	0	125	Secondary	clinical_PTB
14	M	NO	1	0	2	0	19.1282	0	0	0	0	pos	2	no	no	no	no	0	1	114	0	1	57	125	Secondary	EPTB
14	M	NO	0	0	2	0	21.2031		1	0	1	pos	2	no	no	no	no	1	1	123	1	1	0	126	Secondary	micro
26	M	NO	1	0	1	0	19.1696	1	1	0	0	pos	3	no	no	no	ye	0	1	109	0	1	54	127	Secondary	clinical_PTB
16	M	NO	1	0	1	0	22.8813	0	0	0	0	pos	3	no	no	no	no	0	1	118	1	1	0	128	Secondary	micro
24	F	NO	1	0	1	0	20.1531	0	0	0	0	pos	3	no	no	no	no	0	1	121		1	60	129	Secondary	micro
53	F	YES	2	0	1	0	24.6466	0	0	0	0	pos	1	no	no	no	no	0	1	125	0	1	62	129	Secondary	micro
17	F	YES	1	0	2	0	21.8346	0	1	0	0	pos	2	no	no	no	no	0	1	102	1	1	0	130	Secondary	micro
20	F	NO	0	0	2	0	24.3248	0	0	0	0	pos	3	no	no	no	no	0	1	130	0	1	65	130	Secondary	EPTB
18	F	NO	0	0	1	0	18.9473	0	1	0	0	pos	1	no	no	no	no	0	1	123	1	1	0	131	Secondary	micro
1	M	NO	1	2	2	0	20.4082	0	0	0	0	pos	1	no	no	no	no	1	1	132	0	1	66	133	Secondary	clinical_PTB
37	F	YES	1	0	1	0	24.375	0	0	0	0	pos	3	no	no	no	no	0	1	130	1	1	0	134	Secondary	EPTB
20	M	NO	1	2	3	0	27.2817	0	0	0	0	pos	1	no	no	no	no	0	1	127	1	1	0	135	Secondary	micro
14	F	NO	1	0	1	0	17.301	0	0	0	0	pos	1	no	no	no	no	0	1	131		1	65	137	Secondary	micro
18	M	NO	1	0	2	0	20.2455	0	0	0	1	pos	1	no	no	no	no	0	1	138	1	1	0	138	Secondary	micro
16	M	NO	1	0	1	0	21.4844	0	1	0	1	pos	2	no	no	no	no	0	1	127	1	1	0	140	Secondary	micro
56	F	NO	1	0	1	1	24.8777	0	1	0	1	pos	3	no	no	no		0	1	118	1	1	0	140	Secondary	micro
23	M	NO	1	0	2	0	21.7161	0	0	0	0	pos	3	no	no	no	no	0	1	140	0	1	70	146	Secondary	micro
61	F	YES	1	2	1	0	26.7532	0	0	0	0	neg	0	no	no	no	ye	0	1	140	0	1	70	149	Secondary	micro
58	M	NO	1	0	2	0	20.3125	0	0	1	0	pos	1	no		no	no	0	1	130	0	1	65	151	Secondary	micro
10	M	YES	1	2	3	0	25.8022	0	1	0	0	neg	0	no	no	no	ye	0	1	147	1	1	0	153	Secondary	EPTB
18	M	NO	1	0	2	0	18.7887	0	0	0	0	pos	3	no	ye	no	ye	0	1	152	0	1	76	158	Secondary	micro
35	F	YES	1	0	3	0	19.8141	0	0	0	0	neg	0	no	no	no	no	0	1	156	0	1	78	158	Secondary	micro
23	M	NO	1	0	1	0	21.0962	0	1	0	0	pos	2	no	no	no	no	0	1	149	1	1	0	159	Secondary	EPTB
19	M	NO	0	0	1	0	22.3081	0	0	0	0	pos	3	no	no		no	0	1	147	1	1	0	159	Secondary	clinical_PTB
19	F	NO	1	0	2	0	23.1533	0	1	0	0	pos	1	no	no	no		0	1	146	1	1	0	163	Secondary	micro
16	F	NO	1	0	3	0	18.0172	0	1	0	1	pos	1	no	no	no	no	0	1	137	1	1	0	164	Secondary	micro
14	M	NO	2	0	2	0	19.0261	0	0	0	0	pos	2	no	no	no	no	0	1	159		1	79	165	Secondary	micro
31	F	YES	1	0	3	0	20.3538	0	1	0	0	pos	3	no	no	no	no	0	1	161	1	1	0	166	Secondary	clinical_PTB
22	F	NO	2	0	2	0	23.3056	0	0	0	1	pos	1	no	no		no	0	1	161	1	1	0	166	Secondary	micro
48	F	YES	4	2	1	1	31.024	0	0	0	0	neg	0	no	no	no	no	0	1	159	1	1	0	167	Secondary	micro
45	F	YES	2	2	3	0	26.2605	0	0	0	0	neg	0	no	no	no	no	0	1	157	1	1	0	168	Secondary	micro
26	M	NO	2	2		0	29.0698	0	0	0	0	pos	1	ye	ye	no		0	1	160	1	1	0	169	Secondary	micro
51	F	YES	1	0	2	1	23.8236	0	0	0	0	pos	1	ye	no	no	no	0	1	171	0	1	85	172	Secondary	micro
21	M	NO	1	2	1	0	33.3866	0	0	0	0	pos	1	no	no	no	no	0	1	173	0	1	86	174	Secondary	micro
82	F	YES	1	2	1	0	29.0816	0		0	0	pos	3	no	no	no	no	0	1	174	0	1	87	174	Secondary	micro
29	F	NO	0	0	1	0	21.679	0	0	0	0	pos	1	no	no	no	no	0	1	172	1	1	0	175	Secondary	micro
12	F	NO	1	0	1	0	21.58	0	0	0	0	pos	1	no	no	no	no	1	1	172	1	1	0	176	Secondary	micro
30	F	NO	2	2	2	0	32.7397	0	0	0	0	pos	3	no	ye	no	no	1	1	170	1	1	0	176	Secondary	micro
39	F	NO	3	2	2	0	28.6667	0	0	0	0	pos	2	no	no	no	no	0	1	176	1	1	0	176	Secondary	EPTB
3	F	NO	1	0	2	0	15.6179	0	0	0	0	neg	0	no	no	no	no	1	1	180	0	0	179	182	Secondary	micro
3	F	NO	1	0	1	0	16.9962	0	1	0	0	pos	3	no	no	no	ye	1	1	182	0	1	91	183	Secondary	micro
30	M	YES	2	2	2	0	41.4901	0	0	0	0	pos	1	no	no	no	no	0	1	186	1	1	0	186	Secondary	micro
78	M	NO	1	2	1	0	28.0843	0	0	0	0	neg	0	no	no	no	no	0	1	186	1	1	0	186	Secondary	micro
2	F	NO	0	0	1	0	16.6667	0	0	0	0	pos	1	no	no	no	no	1	1	182	0	0	370	186	Secondary	micro
15	F	NO	1	0	1	0	20.0208	0	0	0	1	pos	3	no	no	no	no	0	1	166	1	1	0	187	Secondary	micro
6	M	NO	1	0	1	0	16.5949	0	0		0	pos	1	no	no	no	no	0	1	181	1	1	0	188	Secondary	micro
56	M	NO	4	0	2	0	24.6904	0	0	0	1	pos	1	ye	no	no	no	0	1	181	1	1	0	188	Secondary	micro
3	M	NO	1	0	3	0	15.3046	0	1	0	0	pos	1	no	no	no	no	1	1	187	0	1	87	188	Secondary	clinical_PTB
0	M	NO	1	2	3	0	21.004	0	1	0	0	pos	1	no	no	no	no	1	1	187	0	1	93	188	Secondary	clinical_PTB
40	F	YES	3	2	2	0	25.5102	0	0	0	1	pos	3	no	no	no	no	0	1	187	1	1	0	189	Secondary	micro
45	M	NO	1	0	1	0	23.1882	0	1	0	1	pos	1	no	no	no	no	0	1	185	1	1	0	189	Secondary	micro
53	F	YES	2	2	1	0	29.0531	0	0	0	1	pos	1	no	no	no	no	0	1	185	1	1	0	191	Secondary	micro
43	M	YES	2	0	1	0	23.5294	0	0	0	0	pos	1	no	no	no	no	0	1	191	1	1	0	191	Secondary	micro
47	M	NO	3	2	3	0	25.3155	0	1	0	0	pos	2	no	no	no	no	0	1	188	1	1	0	191	Secondary	micro
4	F	NO	0	0	2	0	17.6612	0	0	0	0	pos	1	no	no	no	no	1	1	190	0	1	95	191	Secondary	micro
13	F	NO	1	0	1	0	20.0191	0	1	0	0	pos	2	no	no	no	no	1	1	190	1	1	0	192	Secondary	micro
29	F	NO	2	2	1	0	34.4132	0	0	1	0	pos	1	no	no	no	no	0	1	190	1	1	0	192	Secondary	micro
18	F	NO	1	0	1		24.5578	0	0	0	0	pos	2	no	no	no	no	0	1	188	1	1	0	192	Secondary	micro
24	F	NO	2	0	1	0	22.3133	0	1	0	0	pos	2		no	no	no	0	1	193	1	1	0	193	Secondary	micro
20	F	NO	1	0	2	0	24.6035	0	1	0	0	neg	0	no	no	no	no	0	1	185	0	1	92	194	Secondary	micro
24	F	YES	1	0	2	0	23.1354	0	0	0	1	neg	0	no	no	no	ye	0	1	191	1	1	0	195	Secondary	micro
9	F	NO	1	0	2	0	15.829	0	0	0	0	neg	0	no	no	no	no	1	1	193	0	1	96	195	Secondary	micro
12	F	NO	1	0	2	0	23.2907	0	1	0	0	pos	2	no	no	no	no	1	1	195	1	1	0	196	Secondary	micro
24	M	NO	2	0	1	0	23.5294	0	0	0	0	pos	2	ye	no		no	0	1	196	1	1	0	196	Secondary	micro
22	F	NO	2	0	1	0	18.8615	0	0	0	0	neg	0	no	no	ye	no	0	1	188	1	1	0	196	Secondary	micro
75	F	YES	2	0	3	1	22.9398	0	0	0	0	pos	1	no	no	no	no	0	1	195	1	1	0	196	Secondary	micro
5	M	NO	1	0	1	0	18.0288	0	1	0	0	pos	1	no	no	no	no	1	1	192	0	1	96	196	Secondary	micro
38	F	NO	0	0	1	0	24.9987	0	0	0	0	pos	1	no	no	no	no	0	1	183		1	91	198	Secondary	micro
81	M	YES	0	0	1	0	24.1415	0	1	0	0	pos	1	no	no	no	no	0	1	191	0	1	95	198	Secondary	micro
31	M	NO	1	0	1	0	24.3141	0	0	0	0	pos	3	no	no	no		0	1	187	0	1	93	200	Secondary	micro
3	F	NO	1	0	1	0	17.3155	0	1	0	0	pos	2	no	no	no	no	1	1	194		1	97	200	Secondary	micro
30	M	NO	1	2	1	0	25.0657	0	0	0	0	pos	3	no	no		no	0	1	197	0	1	98	202	Secondary	micro
39	F	YES	2	2	1	0	26.9357	0	0	0	1	pos	2	no	no	no		0	1	195	1	1	0	203	Secondary	micro
16	M	YES	1	0	2	0	19.1351	0	0	0	0	neg	0	no	no	no	no	0	1	198		1	97	203	Secondary	micro
24	M	NO	1	0	2	0	21.6311	0	0	0	1	pos	1	no	no	no	no	0	1	199	1	1	0	206	Secondary	micro
67	F	YES	0	0	3	0	23.8769	0	0	0	0	pos	3	no	no	no	no	0	1	185	1	1	0	207	Secondary	micro
18	F	NO	1	0	2	0	20.3594	0	1	0	0	pos	1	no	no	no	no	1	1	204	1	1	0	208	Secondary	EPTB
22	F	NO	1	2	2	0	27.7367	0	1	0	0	pos	2	no	no	no	no	0	1	204	1	1	0	208	Secondary	micro
3	F	YES	0	2	2	0	20.1662	0	0	0	0	neg	0	no	no	no	no	0	1	206	0	1	95	209	Secondary	EPTB
12	F	NO	1	0		0	20.6131	0	0	0	0	pos	3	no	no	no	no	1	1	207	1	1	0	210	Secondary	micro
13	F	NO	1	0	3	0	20.3144	0	0	0	0	pos	3	no	no	no	no	1	1	195	0	1	85	210	Secondary	micro
4	M	NO	0	0	3	0	14.0447	0	0	0	0	pos	1	no	no	no	no	0	1	206	0	1	94	210	Secondary	EPTB
71	F	NO	1	0	1	0	20.7648	0	0	0	1	pos	2	no	no	no	ye	0	1	212	1	1	0	212	Secondary	micro
24	F	YES	0	2	3	0	27.3778	0	0	0	0	pos	1	no	no	no	no	0	1	194	0	1	97	213	Secondary	micro
20	M	NO	2	0	2	0	19.6641	0	0	0	0	pos	2	ye	no	no	no	0	1	216	0	1	95	217	Secondary	micro
79	M	YES	0	0	3	1	23.7022	0	0	0	0	pos	3	no	no	no	no	0	1	210	0	1	105	217	Secondary	EPTB
14	F	YES	0	0	3	0	19.2974	0	1	0	0	pos	3	no	no	no	no	0	1	217	1	1	0	218	Secondary	clinical_PTB
22	M	NO	2	0	1	0	24.974	0	1	0	1	pos	1	no	ye	no	no	0	1	209	1	1	0	221	Secondary	micro
18	M	NO	0	0	1	0	25.732	0	0	0	1	pos	3	no	no	no	no	0	1	218	1	1	0	222	Secondary	micro
29	F	NO	1	0	2	0	24.034	0	1	0	0	pos	3	no	no	no	no	0	1	217	1	1	0	225	Secondary	EPTB
33	M	NO	1	0	1	0	24.8971	0	0	0	0	pos	1	no	no	no	no	0	1	214	0	1	95	226	Secondary	micro
2	M	NO	0	0	1	0	15.6	0	1	0	0	pos	2	no	no	no	no	1	1	228	0	1	114	228	Secondary	clinical_PTB
14	M	NO	1	0	3	0	17.7458	0	1	0	0	pos	1	no	no	no	no	0	1	202	0	1	101	229	Secondary	micro
8	F	NO	1	0	1	0	15.5453	0	1	0	0	pos	1	no	no	no	no	1	1	230	0	1	92	233	Secondary	clinical_PTB
27	M	NO	1	0	2	0	23.564	0	1	0	0	pos	1	no	no	no	no	0	1	233	1	1	0	234	Secondary	micro
55	F	NO	1	2	2	0	25.2551	0	1	0	1	pos	3	no	no	no	no	0	1	227	1	1	0	247	Secondary	micro
7	M	NO	0	0	3	0	13.8806	0	0	0	0	pos	2	no	no	no	no	1	1	244	0	1	84	247	Secondary	micro
57	F	NO	2	2	1	0	26.7405	0	0	0	1	pos	3	no	no	no	ye	0	1	249	1	1	0	251	Secondary	clinical_PTB
54	F	NO	3	0	2	0	23.4566	0	0	0	0	pos	3	no	no	no	ye	0	1	246	1	1	0	258	Secondary	micro
17	F	NO	1	0	1	0	25.1743	0	1	0	0	pos	2	no	no	no	ye	0	1	249	0	1	87	258	Secondary	micro
15	M	NO	0	0	1	0	25.9909	0	1	0	0	pos	3	no	no	no	no	0	1	251	0	1	92	260	Secondary	micro
10	M	NO	0	0	2	0	18.5185	0	0	0	0	pos	3	no	no	no	no	0	1	250	0	1	97	265	Secondary	clinical_PTB
4	F	YES	1	0	2	0	17.9574	0	0	0	0	neg	0	no	no	no	no	0	1	243	0	1	121	271	Secondary	EPTB
16	F	NO	1	0	2	0	21.6712	0	1		0	pos	2	no	no	no	no	0	1	249	1	1	0	273	Secondary	EPTB
23	M	YES	1	2	1	0	25.2082	0	1	0	1	pos	3	no	no	no	no	0	1	270	1	1	0	274	Secondary	micro
13	F	NO	1	0	2	0	19.6462	0	0	0	0	pos	3	no	no	no	ye	1	1	274	1	1	0	274	Secondary	micro
26	M	NO	1	0	1	0	23.3609	0	1	0	0	pos	2	ye	no	no	no	0	1	276	0	1	95	276	Secondary	micro
53	M	NO	2	0	3	0	21.4619	0	0	0	0	pos	2	ye	no	no	no	0	1	274	1	1	0	280	Secondary	micro
16	M	NO	0	0	3	0	19.6799	0	0	0	1	neg	0	no	no	no	no	0	1	280	1	1	0	283	Secondary	micro
45	F	YES	2	2	2	1	27.7662	0	0	0	0	pos	2	no	no	no	no	0	1	276	1	1	0	283	Secondary	micro
15	M	NO	1	0	1	0	18.3391	0	0	0	0	pos	3	no	no	no	no	0	1	258	1	1	0	285	Secondary	micro
32	M	NO	2	0	2	0	22.4446	0	1	0	0	neg	0	ye	ye	no	no	0	1	281	0	1	96	287	Secondary	micro
19	F	NO	1	0	1	0	19.8137	0	0	0	0	pos	1	no	no	no	no	0	1	284	1	1	0	289	Secondary	micro
25	F	NO	2	0	3	0	20.964	0	1	0	0	pos	3	no	no	no	no	0	1	290	1	1	0	292	Secondary	micro
80	F	YES	1	0	2	0	21.2084	0	1	0	1	pos	1	no	no	no	no	0	1	265	1	1	0	293	Secondary	micro
21	M	NO	1	0	1	0	22.367	0	0	0	0	pos	1	no	no	no	no	0	1	290	1	1	0	296	Secondary	micro
9	F	NO	0	2	2	0	21.5605	0	1	0	0	pos	1	no	no	no	no	0	1	288	1	1	0	297	Secondary	micro
11	M	NO	0	2	1	0	23.2816	0	0	0	0	pos	1	no	no	no	no	0	1	298	1	1	0	298	Secondary	micro
20	F	NO	1	0	2	0	20.2395	0	0	0	0	pos	3	no	no	no	no	0	1	287	0	1	93	303	Secondary	micro
12	F	NO	0	0	2	0	16.0701	0	0	0	0	pos	3	no	no	no	no	0	1	305	1	1	0	306	Secondary	micro
19	M	NO	1	0	2	0	22.1234	0	1	0	0	pos	1	no	no	no	no	0	1	278	0	1	97	306	Secondary	micro
25	M	NO	2	0	2	0	22.4088	0	0	0	0	pos	3	no	no	no	no	0	1	303	1	1	0	307	Secondary	micro
2	M	NO	0	0	1	0	16.7872		1	0	0	pos	2	no	no	no	ye	0	1	299	0	1	87	308	Secondary	clinical_PTB
8	F	NO	0	1	1	0	12.2726	0	0	0	0	pos	1	no	no	no	no	1	1	306	0	1	153	308	Secondary	EPTB
23	M	NO	3	1	1	0	18.3268	0	0	0	1	pos	1	no	ye	no	no	0	1	305	1	1	0	310	Secondary	micro
17	F	NO	1	0	1	0	23.125	0	0		0	pos	1	no	no	no	no	0	1	313	0	1	156	314	Secondary	EPTB
22	M	NO	1	0	2	0	21.2031	0	0	0	0	pos	2	no	no	no	no	0	1	302	0	1	151	315	Secondary	micro
21	F	NO	1	2		0	25.8761	0	0	0	0	pos	2	no	no	no	no	0	1	300	1	1	0	321	Secondary	micro
24	M	NO	0	0	3	0	24.1685	0	0	0	0	pos	1	no	no	no	no	0	1	309	1	1	0	322	Secondary	EPTB
19	F	NO	1	0	2	0	19.8811	0	1	0	0	pos	3	no	no	no	no	0	1	321	0	1	160	328	Secondary	micro
24	F	YES	1	0	1	0	20.5049	0	0	0	0	pos	1	no	no	ye	no	0	1	321	0	1	160	331	Secondary	micro
19	F	YES	0	0		0	20.3428	0	0	0	0	neg	0	no	no	no	no	0	1	320	1	1	0	332	Secondary	micro
23	F	NO	1	0	2	0	22.1484	0	0	0	0	pos	3		no	no	ye	0	1	320	1	1	0	332	Secondary	micro
25	M	NO	0	2	2	0	25.5937	0	0	0	1	pos	3	no	no	no	no	0	1	336	1	1	0	340	Secondary	clinical_PTB
9	M	NO	1	2	3	0	21.7198	0	0	0	0	neg	0	no	no	no	no	1	1	343	1	1	0	343	Secondary	EPTB
24	M	NO	1	0	2	0	19.9481	0	0	0	0	pos	3	ye	ye	no		0	1	329	0	1	164	345	Secondary	clinical_PTB
66	F	YES	1	2	2	0	27.824	0	1	0	0	pos	3	no	no	no	no	0	1	342	0	1	171	350	Secondary	clinical_PTB
27	M	NO	1	0	2	0	21.3839	0	0	0	1	pos	1	no	no	no	no	0	1	346	1	1	0	352	Secondary	micro
18	F	NO	1	0	3	0	23.75	0	1	0	0	pos	3	no	no	no	ye	0	1	350	0	1	92	353	Secondary	EPTB
16	M	NO	1	0	1	0	19.7427	0	0	0	0	neg	0	no	no	no		0	1	348		1	174	355	Secondary	micro
0	F	NO	0	0	2	0	19.6759	0	1	0	0	pos	1	no	no	no	no	0	1	353	0	0	355	355	Secondary	clinical_PTB
19	M	NO	1	0	1	0	22.8262	0	0	0	0	pos	3	ye	no	no	no	0	1	349		1	174	356	Secondary	micro
40	F	NO	1	0	1	0	22.83	0	0	0	1	pos	1	no	no	no	ye	0	1	356	1	1	0	357	Secondary	micro
13	F	YES	1	2	1	0	27.7778	0	0	0	0	pos	2	no	no	no	no	1	1	357	1	1	0	358	Secondary	EPTB
34	F	NO	1	2	2	0	25.8022	0	0	0	0	pos	1	no	no	no	no	0	1	356	0	1	87	359	Secondary	micro
15	M	NO	1	0	2	0	18.9844	0		0	0	pos	2	no	ye	no	no	0	1	354	1	1	0	360	Secondary	micro
7	F	NO	1	0	1	0	14.5416	0	0	0	0	pos	2	no	no	no	no	0	1	356	1	1	0	360	Secondary	micro
62	F	YES	4	2	2	0	34.7153	0	0	0	0	pos	3	no	no	no	no	0	1	353	1	1	0	363	Secondary	micro
48	F	YES	2	2	1	0	25.7031	0	1	0	1	pos	1	no	no	no	ye	0	1	356	1	1	0	364	Secondary	micro
83	M	YES	1	0	2	0	24.9578	0	0	1	0	pos	1	no	no	no	no	0	1	355	0	1	177	364	Secondary	micro
49	F	YES	0	0	3	0	21.7555	0	0	0	0	pos	1	no	no	no	no	0	1	343	1	1	0	365	Secondary	micro
46	F	YES	0	0	1	0	24.4133	0	0	0	0	pos	2	no	ye		no	0	1	362	0	1	181	365	Secondary	micro
52	F	NO	1	0	2	0	24.949	0	1	0	0	pos	1	no	no	no	no	0	1	364	1	1	0	366	Secondary	micro
16	M	NO	1	0	1	0	19.3772	0	0	0	1	pos	3	no	no	no	no	0	1	363	1	1	0	367	Secondary	micro
21	F	NO	2	0	1	0	20.0499	0	0	0	0	pos	3	no	no	no	no	0	1	362	0	1	86	367	Secondary	micro
12	F	NO	0	0	2	0	17.7883	0	0	0	0	pos	1	no	no	no	no	1	1	365	0	0	365	369	Secondary	micro
8	M	NO	0	0	1	0	15.2026	0	0	0	0	pos	2	no	no	no	no	1	1	370	1	1	0	371	Secondary	micro
33	F	YES	2	0	3	0	21.7504	0	1	0	1	pos	3	no	no	no	no	0	1	372	1	1	0	373	Secondary	micro
9	M	NO	1	0	1	0	17.6978	0	0	0	0	pos	1	no	no	no	no	0	1	360	0	0	372	375	Secondary	micro
26	F	YES	1	2	2	0	25.2672	0	0	0	0	neg	0	no	no	no	ye	1	1	372	1	1	0	376	Secondary	micro
58	M	YES	2	2	2	0	33.218	0	0	0	0	pos	1	no		ye	ye	0	1	373	0	0	183	378	Secondary	micro
12	F	NO	0	0	2	0	20.3214	0	0	0	0	pos	1	no	no	no	no	1	1	375			187	378	Secondary	micro
34	M	NO	1	0	2	0	21.1073	0	0	0	0	pos	2	ye	no	no	no	0	1	377	1	1	0	382	Secondary	clinical_PTB
11	F	NO	1	0	3	0	19.8305	0	1	0	1	pos	1	no	no	no	no	0	1	358	1	1	0	383	Secondary	micro
12	M	YES	1	0	3	0	21.6857	0	0	0	0	neg	0	no	no	no	no	0	1	379	0	0	375	384	Secondary	micro
17	F	NO	1	0	1	0	26.1811	0	0	0	0	neg	0	no	no	no	ye	0	1	367	1	1	0	386	Secondary	micro
13	M	YES	0	0	2	0	17.3648	0	0	0	0	pos	1	no	no	no	no	1	1	364	0	0	360	390	Secondary	micro
18	M	NO	1	0	3	0	22.3081	0	0	0	0	pos	2	no	no	no	no	0	1	393	0	0	372	394	Secondary	micro
1	M	NO	1	0	1	0	19.3878	0	0	0	0	pos	3	no	no	no	no	0	1	394	1	1	0	395	Secondary	micro
14	M	NO	1	0	1	0	22.5466	0	0	0	0	pos	3	no	no	no	no	0	1	408	0	1	83	413	Secondary	micro
9	M	NO	0	0	1	0	17.92	0	0	0	0	pos	1	no	no	no	no	0	1	418	1	1	0	421	Secondary	micro
14	F	NO	1	0	1	0	18.902	0	0	0	0	pos	2	no	no	no	no	1	1	449	1	1	0	456	Secondary	micro
23	F	NO	1	0	1	0	21.4623	0	0	0	0	neg	0	no	no	no	ye	0	1	443	1	1	0	460	Secondary	micro
14	F	YES	1	0	2	0	20.6035	0	1	0	0	pos	3	no	no	no	no	1	1	450	0	1	111	467	Secondary	micro
17	M	NO	1	0	1	0	25.8166	0	0	0	0	neg	0	no	no	no	no	1	0	455	0	1	89			micro
30	F	NO	1	2	2	0	28.5194	0	1	0	0	neg	0	no	no	no	no	1	0	455	1	1	0			micro
44	M	NO	1	0	2	1	21.6418	0	1	0	1	pos	1	no	no	no	no	0	0	455	1	1	0			micro
16	F	NO	1	0	2	0	21.0007	0	0	0	0	pos	1	no	no	no		0	0	455	1	1	0			micro
17	F	NO	1	2	1	0	30.0914	0	0	0	0	pos	1	no	no	no	ye	0	0	455	1	1	0			micro
19	F	NO	1	0	1	0	25.0654	0	1	0	0	pos	1	no	ye	no	no	0	0	455	1	1	0			micro
24	F	NO	0	0	2	0	23.1111	0	0	0	0	pos	1	no	no	no	no	0	0	455	1	1	0			micro
37	M	NO	1	2	1	0	25.6369	0	1	0	0	pos	1	no	no	no		0	0	455	1	1	0			micro
19	M	NO	1	0	3	0	19.1327	0	1	0	1	pos	1	no	no	no		1	0	455	1	1	0			micro
22	F	NO	1	0	3	0	21.4667	0	1	0	1	pos	1	no	no	no	no	0	0	455	1	1	0			micro
19	M	NO	1	0	1	0	23.2896	0	1	0	0	neg	0	no	ye	no	ye	0	0	455	1	1	0			micro
46	F	YES	1	0	3	0	19.7084	0	1	0	1	pos	1	no	no	no	no	0	0	455	1	1	0			micro
12	F	NO	1	0	1	0	21.9082	0	1	0	0	neg	0	no	no	ye	ye	0	0	455	1	1	0			micro
50	F	NO	1	2	3	0	26.0146	0	1	0	0	pos	1	no	no	no	no	0	0	455	1	1	0			micro
10	M	NO	1	2	1	0	27.1725	0	0	0	0	pos	1	no	no	no	ye	0	0	455	0	1	92			micro
36	M	NO	2	2	1	0	27.1484	1	0	0	0	pos	3	no	no	no		0	0	455	0	0	387			micro
50	M	NO	1	2	1	1	25.5937	0	0	0	0	pos	1	no	no	no	no	0	0	455	0	1	95			micro
19	M	NO	1	0	3	0	23.7728	0	0	0	0	pos	3	no	ye	no	no	1	0	455	1	1	0			micro
33	M	NO	2	0	1	0	22.0522	0	1	0	1	pos	3	ye	no	no	no	0	0	455	1	1	0			micro
13	M	NO	1	0	1	0	21.7555	0	0	0	0	pos	3	no	no	no	no	0	0	455	1	1	0			micro
14	F	NO	1	0	1	0	20.5442	0	1	0	0	pos	2	no	no	no	no	1	0	455	1	1	0			micro
10	F	NO	1	0	1	0	18.1885	0	0	0	0	neg	0	no	no	no	no	0	0	455			385			micro
15	F	NO	1	0	1	0	23.6832	0	0	0	0	pos	1	no	no	no	no	0	0	455	0	0	391			micro
38	F	NO	1	0	1	0	21.0517	0	1	0	0	pos	2	no	no	no	no	0	0	455	1	1	0			micro
11	F	NO	1	0	1	0	21.2204	0	0	0	0	pos	2	no	no	no	ye	1	0	455	1	1	0			micro
16	F	NO	1	0	2	0	26.5339	0	0	0	0	pos	1	no	no	no	no	1	0	455	0	1	95			micro
23	M	NO	2	0	1	0	20.7214	0	1	0	0	pos	1	no	no	no	no	0	0	455	1	1	0			micro
23	M	NO	1	0	2	0	21.9076	0	0	0	0	pos	2	no	no	no	no	0	0	455	0	1	96			micro
34	M	YES	1	2	2	0	25.6005	0	1	0	1	pos	1	no	no	no	no	0	0	455	1	1	0			micro
49	F	NO	0	1	2	0	17.7778	0	0	0	0	pos	1	no	no	no		0	0	455		1	170			micro
60	F	YES	2	0	2	0	20.5442	0	0	1	1	pos	1	no	no	no		0	0	455	1	1	0			micro
41	F	NO	1	2	1	0	31.717	0	1	0	0	neg	0	no	no	no	no	0	0	455	1	1	0			micro
13	M	NO	1	0	1	0	19.7381	0	1	0	0	pos	1	no	no	no	no	1	0	455	0	0	373			micro
17	F	NO	1	0	1	0	22.2905	0	0	0	0	pos	2	no	no		no	1	0	455	0	0	376			micro
23	M	NO	1	0	1	0	21.2672	0	0	0	0	pos	2	ye	no	no	no	0	0	455	0	1	90			micro
43	F	NO	1	0	3	0	22.7732	0	0	0	1	pos	3	no	no	no	no	0	0	455	1	1	0			micro
14	F	NO	1	0	3	0	22.8928	0	1	0	0	pos	2	no	no	no	no	0	0	455	0	0	379			micro
23	M	NO	0	2		0	28.6689	0	0	0	0	pos	1	no		no		0	0	455	1	1	0			micro
16	M	NO	1	0	1	0	24.3418	0	1	0	0	neg	0	no	ye		ye	0	0	455	0	0	368			micro
23	F	NO	1	0	2	0	18.6593	0	1	0	1	pos	3	no	no	no	no	0	0	455	1	1	0			micro
30	M	NO	1	2	2	0	26.3465	0	0	1	0	pos	3	ye	no	no	no	0	0	455	1	1	0			micro
56	F	NO	1	0	1	0	20.1951	0	0	0	1	pos	3	ye	no	no	no	0	0	455	1	1	0			micro
27	M	NO	1	0	2	0	22.4931	0	0	0	0	pos	1	no	no	no	no	0	0	455	1	1	0			micro
14	M	NO	0	0	2	0	18.4042	0	1	0	0	neg	0	no	no	no	no	1	0	455	1	1	0			micro
27	F	YES	1	0	1	0	23.0692	0	0	0	0	pos	1	no	no	no	no	0	0	455	0	0	376			micro
22	F	NO	1	0	2	0	22.7467	0	0	0	1	pos	3	no	no	no	ye	0	0	373	1	1	0
10	M	NO	1	0	1	0	17.8359	0	0	0	0	pos	1	no	no	no	no	1	0	455	1	1	0
24	F	YES	2	0	2	0	22.806	0	0	0	0	pos	3	no	no	no	no	0	0	378	1	1	0
33	F	NO	2	2	1	0	29.9221	0	1	0	1	pos	2	ye	no	no	ye	0	0	195	1	1	0
8	M	NO	1	0	1	0	16.7604	0	1	0	0	pos	2	no	no	no	ye	1	0	195	1	1	0
2	F	NO	1	0	3	0	16.225	0	1	0	0	pos	1	no	no	no		1	0	373	1	1	0
1	M	NO	2	0	2	0	15.8699	0	0	0	0	pos	3	no	no	no	no	1	0	378	1	1	0
16	F	NO	1	0	2	0	17.8506	0	1	0	1	neg	0	no	no	no	no	0	0	381	1	1	0
17	F	NO	1	0	1	0	25.7812	0	0	0	0	pos	3	no	no	no	ye	1	0	354	1	1	0
14	M	NO	1	0	2	0	18.3143	0	1	0	0	neg	0	no	no	no	no	0	0	364	1	1	0
18	M	NO	0	0	1	0	22.4103	0	1	0	1	pos	1	no	no	no	no	0	0	366	1	1	0
16	M	NO	0	0	1	0	22.4103	0	1	0	0	pos	1	no	no	no	no	1	0	366	1	1	0
17	F	NO	1	0	1	0	27.7662	0	1	0	0	pos	1	no	no	no	no	1	0	366	1	1	0
41	F	YES	2	2	1	0	35.3333	0	0	0	0	pos	1	no	no	no	no	0	0	364	1	1	0
45	M	NO	2	2	1	0	28.4429	0	1	0	0	pos	1	ye	ye	no	no	0	0	366	1	1	0
46	M	NO	2	2	2	0	38.3664	0	0	0	1	neg	0	no	no	no	no	0	0	366	1	1	0
34	F	YES	3	0	2	0	23.7253	0	0	0	0	pos	3		no	no	ye	0	0	363	1	1	0
30	F	YES	1	2	1	0	29.9032	0	1	0	0	pos	3	no	no	no	ye	0	0	376	1	1	0
51	F	NO	1	0	3	0	24.3913	0	1	0	0	pos	1	no	no	no	no	0	0	376	1	1	0
41	M	NO	1	0	2	0	22.7903	0	0	0	1	pos	1	no	no	no	no	0	0	364	1	1	0
42	M	YES	2	2	2	0	27.2932	0	1	0	1	pos	2	no	no	no	no	0	0	376	1	1	0
44	F	YES	1	0	2	0	23.8236	0	0	0	1	pos	1	no	no	no	no	0	0	373	1	1	0
50	F	YES	1	2	1	0	28.845	0	0	0	0	pos	1	no	no	no	no	0	0	380	1	1	0
13	F	NO	0	0	1	0	19.9381	0	0	0	0	pos	1	no	no	ye	no	0	0	362	1	1	0
14	F	NO	0	0	1	0	22.192	0	0	0	0	pos	1	no	no	ye	no	0	0	354	1	1	0
1	M	NO	0	0	1	0	17.9997	0	0	0	0	pos	1	no	no	ye	no	0	0	353	1	1	0
24	F	NO	1	0	2	0	23.4952	0	0	0	0	pos	3	no	no	no	ye	0	0	378	1	1	0
4	M	NO	1	0	2	0	15.6064	0	0	0	0	pos	3	no	no	no	ye	1	0	354	1	1	0
2	F	NO	1	0	2	0	16.225	0	0	0	0	pos	3	no	no	no	ye	1	0	354	1	1	0
47	F	NO	2	0	3	0	23.8236	0	1	0	0	pos	1	no	no	no	no	0	0	370	1	1	0
49	M	YES	1	2	1	0	26.4189	0	1	0	0	pos	3	no	no	no		0	0	379	1	1	0
63	M	NO	0	2	3	0	29.4322	0	0	0	0	pos	1	no	no	no	no	0	0	361	1	1	0
36	F	NO	1	0	1	0	23.7253	0	0	0	0	pos	1	no	no	no		0	0	379	1	1	0
24	F	NO	2	2	3	0	25.5676	0	0	0	0	pos	1	no	no	no	no	0	0	366	1	1	0
6	F	YES	0	0	1	0	13.6455	0	1	0	0	pos	3	no	no	no	no	1	0	379	1	1	0
5	M	NO	1	0	3	0	16.948	0	0	0	0	pos	2	no	no	no	no	1	0	373	1	1	0
20	F	NO	1	0	1	0	20.371	0	1	0	0	pos	3	no	no	no	no	0	0	379	1	1	0
16	M	NO	1	0	1	0	20.2422	0	1	0	0	pos	3	no	no	no	no	0	0	363	1	1	0
57	F	YES	1	2	2	0	29.4531	0	0	0	0	neg	0	no	no	no		0	0	371	1	1	0
15	F	NO	0	0	1	0	19.2344	0	1	0	0	pos	1	no	no	no	no	1	0	379	1	1	0
17	M	YES	0	0	3	0	19.0632	0	1	0	0	pos	3	no	no	no	no	1	0	368	1	1	0
57	F	NO	2	2	3	0	29.604	0	1	0	0	pos	3	no	no	no	no	0	0	369	1	1	0
21	M	YES	1	0	1	0	20.5499	0	1	0	0	pos	3	ye	no	no	no	1	0	379	1	1	0
14	M	NO	0	0	1		20.6396	0	0	0	0	pos	1	no	no	no		1	0	379	1	1	0
5	M	NO	1	0	1	0	14.0411	0	0	0	0	pos	1	no	no	no		1	0	377	1	1	0
12	F	NO	0	0	2	0	16.0145	0	0	0	0	pos	1	no	no	no		0	0	371	1	1	0
36	F	NO	0	2	2	0	29.5858	0	0	0	1	pos	1	no	no	no	no	0	0	377	1	1	0
15	M	NO	0	0	1	0	18.3594	0	0	0	0	pos	2	no	no	no	no	1	0	379	1	1	0
14	F	NO	1	0	2	0	21.2603	0	0	0	0	pos	3	no	no	no	no	0	0	376	1	1	0
5	F	NO	1	0	2	0	20.0654	0	0	0	0	pos	3	no	no	no	no	0	0	379	1	1	0
34	M	NO	0	2	2	0	25.3444	0	0	0	1	pos	3	ye	no	no	no	0	0	379	1	1	0
32	F	NO	1	2	3	0	26.986	0	1	0	0	pos	1	ye	no	no	no	0	0	378	1	1	0
27	F	NO	2	2	2	0	29.4131	0	0	0	0	pos	3	no	no	no	no	0	0	365	1	1	0
21	F	YES	0	0	2	0	23.1972	0	0	0	0	pos	3	no	no	no	no	0	0	366	1	1	0
11	M	NO	0	2	2	0	28.2882	0	0	0	0	pos	3	no	no	no	no	0	0	379	1	1	0
2	F	NO	0	0	1	0	17.5779	0	0	0	0	pos	2	no	no	no	no	1	0	379	1	1	0
9	M	NO	1	0	1	0	15.2836	0	0	0	0	pos	2	no	no	no	no	1	0	379	1	1	0
49	M	YES	2	2	3	0	27.1809	0	1	0	0	pos	1	no	ye	no	no	0	0	379	1	1	0
7	F	NO	1	2	3	0	22.4734	0	1	0	0	pos	1	no	no	no	no	0	0	368	1	1	0
13	M	NO	1	0	1	0	15.5398	0	1	0	0	pos	3	no	no	no	no	1	0	379	1	1	0
71	M	YES	1	0	1	0	20.4503	0	1	0	1	pos	1	no	no	no	no	0	0	379	1	1	0
15	M	YES	1	0	2	0	18.2098	0	0	0	0	pos	3	no	no	no	no	1	0	378	1	1	0
25	M	NO	0	2	1	0	26.6389	0	0	0	1	pos	1	no	no	no	no	0	0	381	1	1	0
29	F	NO	1	2	3	0	29.3847	0	0	0	0	pos	2	no	no	no	no	0	0	373	1	1	0
10	M	NO	1	0	1	0	16.0698	0	1	0	0	pos	3	no	no	no	no	1	0	379	1	1	0
9	F	NO	1	0	1	0	17.4168	0	1	0	0	pos	1	no	no	no	no	1	0	379	1	1	0
5	M	NO	0	0	1	0	16.2894	0	1	0	0	pos	1	no	no	no	no	1	0	379	1	1	0
51	F	YES	2	0	1	0	23.1911	0	1	0	0	pos	3	no	no	no	no	0	0	379	1	1	0
33	F	YES	2	2	1	0	29.7265	0	1	0	0	pos	1	no	no	no	no	0	0	365	1	1	0
46	F	NO	1	0	3	0	22.6757	0	1	0	0	pos	2	no	no	no	ye	0	0	381	1	1	0
53	F	NO	0	2	2	0	29.6173	0	0	0	0	pos	3	no	no	no	no	0	0	370	1	1	0
17	F	NO	1	0		0	22.3703	0	0	0	1	neg	0	no	no	no	no	1	0	367	1	1	0
18	F	NO	1	0		0	17.7778	0	0	0	1	neg	0	no	no	no	no	1	0	366	1	1	0
9	F	NO	0	2		0	24.5562	0	0	0	0	pos	1	no	no	no	ye	1	0	365	1	1	0
37	F	NO	1	2	1	0	40.226	0	0	0	0	pos	3	no	no	no	no	0	0	358	1	1	0
16	F	NO	1	0	1	0	18.7305	0	0	0	1	pos	3	no	no	no	no	0	0	368	1	1	0
33	F	YES	1	2	1	0	32.2164	0	0	0	0	pos	3	no	no	no	no	0	0	368	1	1	0
6	M	NO	1	0	1	0	15.5453	0	0	0	0	pos	1	no	no	no		1	0	377	1	1	0
43	F	NO	1	2	1	0	33.3205	0	0	0	0	neg	0	no	no	no	no	0	0	364	1	1	0
64	F	YES	1	0	1	0	19.9923	0	0	0	0	pos	3	no	no	no	no	0	0	375	1	1	0
38	M	NO	1	0	2	0	22.4059	0	1	0	0	neg	0	no	ye	no	no	0	0	371	1	1	0
31	M	NO	1	2	1	0	25.1486	0	0		1	neg	0	no	no	no		0	0	366	1	1	0
1	F	NO	0	0		0	14.2045	0	0	0	0	neg	0	no	no	no	no	1	0	366	1	1	0
27	F	NO	0	0	1	0	24.6484	0	0	0	0	neg	0	no	no	no	no	0	0	374	1	1	0
44	M	NO	2	2	1	0	27.8159	0	0	0	1	pos	2	no	no	no	no	0	0	367	1	1	0
34	M	NO	1	2	2	0	27.8893	0	1	0	0	neg	0	no	no	no	no	0	0	369	1	1	0
38	M	NO	2	0	2	0	23.3887	0	1	0	0	neg	0	no	no	no	no	0	0	372	1	1	0
5	M	NO	1	0	1	0	14.9584	0	0	0	0	pos	2	no	no	no	no	0	0	371	1	1	0
40	F	YES	2	2	1	0	33.1343	0	0	0	1	neg	0	no	no	no	no	0	0	376	1	1	0
26	M	NO	1	0	3	0	24.7676	0	0	0	0	pos	1	no	ye	no	no	0	0	377	1	1	0
21	F	NO	2	0		0	21.3337	0	0	0	0	neg	0	no	no	no	no	0	0	365	1	1	0
45	F	YES	2	2	2	0	35.2083	0	1	0	0	pos	1	no	no	no	no	0	0	379	1	1	0
46	F	NO	3	2	1	0	32.7178	0	0	0	0	pos	2	no	no	no	no	0	0	373	1	1	0
16	F	NO	1	0	2	0	23.8281	0	1	0	0	pos	2	no	no	no	ye	1	0	381	1	1	0
63	F	NO	0	2		0	32.1039	0	1	0	1	pos	3	ye	no	ye	no	0	0	367	1	1	0
38	M	NO	1	2	2	0	30.2749	0	1	0	0	neg	0	no	no	no	no	0	0	374	1	1	0
53	F	YES	1	0		0	22.2963	0	0	0	0	neg	0	no	no	no	no	0	0	366	1	1	0
18	M	NO	1	0	2	0	19.9594	0	1	0	0	pos	3	no	no	no	no	1	0	376	1	1	0
22	M	NO	1	0		0	21.9899	0	0	0	0	neg	0		no	no	no	0	0	364	1	1	0
10	F	YES	1	0		0	16.225	0	0	0	0	neg	0	no	no	no	no	0	0	379	1	1	0
4	M	NO	1	0	2	0	16.2438	0	1	0	0	neg	0	no	no	no	no	1	0	377	1	1	0
60	F	NO	0	0	1	0	20.4889		0		0	neg	0	no	no	no		0	0	368	1	1	0
26	M	YES	2	2	3	0	38.0935	0	1	0	0	pos	1	no	no	no	no	1	0	368	1	1	0
10	M	YES	1	2	3	0	26.0417	0	1	0	0	pos	1	no	no	no	no	1	0	366	1	1	0
53	F	NO	1	2	2	0	28.764	0	1	0	1	neg	0	no	no	no	no	0	0	374	1	1	0
45	F	YES	3	0	1	0	21.9289	0	0	0	1	pos	1	no	no	no	no	0	0	378	1	1	0
38	F	YES	2	0	1	0	24.6094	0		0	1	pos	3	no	no	no	ye	0	0	381	1	1	0
16	M	NO	1	0	1	0	19.6995	0	0	0	0	pos	1	no	no	no	no	1	0	363	1	1	0
40	F	YES	3	0	2	0	22.8624	0	0	0	1	neg	0	no	no	no	no	0	0	371	1	1	0
39	F	NO	0	2	3	0	36.224	0	0	0	0	pos	1	no	no	no	no	0	0	369	1	1	0
11	F	YES	1	2	1	0	25.8786	0	0	0	0	pos	1	no	no	no	no	1	0	371	1	1	0
4	F	NO	1	0	3	0	17.6453	0	0	0	0	pos	1	no	no	no	no	1	0	369	1	1	0
19	F	NO	0	0	3	0	19.9792	0	0	0	0	pos	3	no	no	no	no	0	0	377	1	1	0
39	F	YES	1	2	2	0	42.3652	0	1	0	1	pos	2	no	no	no	no	0	0	367	1	1	0
47	F	YES	2	2	1	0	32.8933	0	0	0	0	pos	1	no	no	no	no	0	0	358	1	1	0
29	F	YES	1	0	1	0	19.2344	0	0	0	1	pos	3	no	no	no	no	0	0	361	1	1	0
50	F	YES	3	2	1	0	34.4283	0	0	0	0	neg	0	no	no	no	no	0	0	378	1	1	0
38	F	NO	1	0	1	0	20.8763	0	0	0	1	pos	2	no	no	no	ye	0	0	371	1	1	0
11	M	NO	1	0	1	0	14.5912	0	0	0	0	pos	1	no	no	ye	ye	1	0	375	1	1	0
9	F	NO	1	2	2	0	22.6677	0	0	0	0	pos	2	no	no	no	no	0	0	368	1	1	0
17	M	NO	1	0	3	0	20.7243	0	0	0	0	pos	3	no	no	no		1	0	373	1	1	0
30	M	NO	1	2	1	0	27.3588	0	0	0	1	pos	3	no	no	no	no	0	0	367	1	1	0
54	F	NO	1	0	1	0	22.0317	0	0	0	0	pos	3	no	no	no	no	0	0	366	1	1	0
43	M	NO	2	2	2	0	34.3599	0	0	0	0	pos	1	no	ye	no	no	0	0	370	1	1	0
26	F	YES	0	0	3	0	20.7756	0	0	0	0	neg	0	no	no	no	no	0	0	369	1	1	0
50	F	NO	1	2	3	0	29.6173	0	0	0	0	pos	1	ye	no	no	no	1	0	380	1	1	0
32	M	NO	1	0	1	0	24.3159	0	0	0	0	neg	0	no	ye	no	no	0	0	378	1	1	0
41	M	NO	1	2	2	0	28.3413	0	0	0	0	pos	1	no	no	no	no	0	0	372	1	1	0
17	F	NO	1	0	2	0	19.5703	0	1	0	0	neg	0	no	no	no	no	1	0	368	1	1	0
60	F	NO	1	0	2	0	22.7884	0	0	0	0	neg	0	no	no	no	no	0	0	373	1	1	0
8	F	NO	2	0	1	0	14.7564	0	0	0	1	pos	2	no	no	no	no	0	0	372	1	1	0
3	F	YES	0	0	1	0	15.7335	0	0	0	0	pos	2	no	no	no	no	0	0	373	1	1	0
22	F	YES	2	2	1	0	25.4043	0	0	0	0	pos	2	no	no	no	no	0	0	366	1	1	0
41	F	NO	2	0	3	0	24.4982	0	1	0	0	neg	0	no	no	no	no	0	0	366	1	1	0
48	M	NO	2	2	1	0	29.7211	0	0	0	0	pos	1	ye	no	no	no	1	0	356	1	1	0
31	M	NO	2	2	1	0	27.3797	0	0	0	1	pos	3	no	ye	no	no	0	0	353	1	1	0
16	F	NO	0	0	2	0	23.7253	0	0	0	0	pos	1	no	no	no	no	1	0	365	1	1	0
37	F	YES	2	2	2	0	25.3059	0	0	0	1	pos	1	no	no	no	no	0	0	377	1	1	0
3	F	NO	0	0	2	0	14.6118	0	0	0	0	pos	1	no	no	no	no	1	0	188	1	1	0
14	M	YES	1	0	2	0	25.4437	0	1	0	1	pos	3	no	no		no	0	0	371	1	1	0
24	M	NO	1	2	2	0	28.2782	0	1	0	1	pos	3	no	no		no	0	0	371	1	1	0
46	F	NO	1	2	2	0	30.672	0	1	0	1	pos	3	no	no		no	0	0	371	1	1	0
4	M	NO	1	2	1	0	18.3806	0	0	0	0	pos	2	no	no	no	no	1	0	381	1	1	0
36	M	NO	1	2	1	0	30.6737	0	0	0	0	pos	2	no	ye	no	no	0	0	195	1	1	0
50	F	YES	3	2	2	1	31.8877	0	1	0	0	pos	1	ye	ye	no	no	0	0	377	1	1	0
27	F	YES	2	2	2	1	33.1197	0	1	0	0	pos	1	no	no	no	no	0	0	377	1	1	0
52	M	YES	2	2	2	0	28.0853	0	1	0	0	pos	1	ye	no	no	no	0	0	375	1	1	0
21	F	NO	1	1	1	0	18.4264	0	0	0	1	neg	0	ye	no	no	no	0	0	379	1	1	0
58	F	NO	1	0	1	0	20.1041	0	0	0	1	neg	0	no	no	no	no	0	0	378	1	1	0
48	M	YES	3	0	1	0	20.6367	0	0		0	neg	0	ye	no	no	no	0	0	381	1	1	0
23	F	NO	2	2	1	0	25.6739	0	1	0	0	pos	1	no	no		no	0	0	381	1	1	0
0	F	NO	0	0	1	0	19.645	0	1	0	0	pos	1	no	no		no	1	0	381	1	1	0
24	F	NO	2	2	2	0	26.6016	0	1	0	0	pos	2	no	ye	no	ye	0	0	381	1	1	0
32	M	NO	1	0	2	0	22.7904	0	1	0	0	pos	3	ye	no	no	no	1	0	376	1	1	0
1	M	YES	1	0	2	0	18.0802	0	1	0	0	pos	3	no	no	no	no	1	0	376	1	1	0
31	F	NO	1	2	2	0	29.8985	0	1	0	0	pos	3	ye	no	no	no	0	0	371	1	1	0
21	F	NO	1	0	1	0	21.4405	0	0	0	1	neg	0	no	no	no	no	1	0	372	1	1	0
21	M	NO	2	2	1	0	25.2385	0	0	0	0	neg	0	no	no	no	no	1	0	374	1	1	0
28	F	YES	2	2	1	0	26.7481	0	0	0	0	neg	0	no	no	no	no	0	0	372	1	1	0
26	F	YES	0	2	3	0	31.2295	0	1	0	0	neg	0	no	no	no	no	0	0	377	1	1	0
16	F	YES	0	0		0	22.0699	0	0	0	0	pos	1	no	no	no	no	0	0	374	1	1	0
16	F	NO	0	0		0	25.5937	0	0	0	0	pos	1	no	no	no	no	0	0	374	1	1	0
71	F	YES	0	2	2	0	28.6667	0	0	0	0	pos	2	no	no	no	no	0	0	372	1	1	0
76	F	NO	1	2	3	0	32.071	0	0	0	0	pos	1	no	no	no	no	0	0	380	1	1	0
41	F	NO	1	2	2	0	32.1302	0	1	0	1	neg	0	no	no	no	no	0	0	378	1	1	0
5	M	NO	0	0	2	0	14.6849	0	1	0	0	pos	1	no	no	no	no	1	0	371	1	1	0
0	M	NO	1	0	2	0	14.9112	0	1	0	0	pos	1	no	no	no	no	1	0	371	1	1	0
12	F	NO	1	0	2	0	17.6457	0	0	0	1	pos	1	no	no	no	no	1	0	377	1	1	0
23	F	NO	1	0	2	0	19.2901	0	0	0	0	pos	1	no	no	no	no	0	0	371	1	1	0
2	M	NO	1	0	1	0	14.5903	0	0	0	0	pos	3	no	no	no	no	1	0	355	1	1	0
27	F	NO	1	0		0	24.0346	0	0	0	0	pos	1	no	no	no	no	0	0	361	1	1	0
48	F	NO	1	2	3	0	25.1405	0	0	0	0	pos	2	no	no	no	no	0	0	376	1	1	0
30	F	NO	1	2	2	0	26.4463	0	0	0	0	pos	1	no	no	no	ye	1	0	378	1	1	0
35	F	NO	1	0	2	0	23.2526	0	0	0	0	pos	1	no	no	no	ye	1	0	378	1	1	0
48	M	NO	1	2	3	0	28.3445	0	0	0	0	pos	1	no		no	no	0	0	381	1	1	0
46	F	NO	2	2	2	0	36.3889	0	0	0	0	neg	0	no	no	no	no	0	0	365	1	1	0
51	F	NO	2	0	3	0	23.5575	0	0	0	0	pos	1	no	no	no	no	0	0	195	1	1	0
2	M	NO	0	0	3	0	17.3067	0	1	0	0	neg	0	no	no	no	no	1	0	366	1	1	0
62	F	YES	1	2	2	0	27.0083	0	0	0	1	neg	0	no	no	no	ye	0	0	371	1	1	0
15	F	NO	1	0	1	0	24.2533	0	1	0	1	pos	1	no	no	no	no	0	0	68	1	1	0
48	F	YES	2	2	1	0	30.9627	0	1	0	1	pos	1	no	no	no	no	0	0	68	1	1	0
20	F	NO	0	2	2	0	25	0	1	0	0	pos	2	no	no	no	no	0	0	376	1	1	0
51	M	NO	2	2	1	0	29.4468	0	0	0	0	neg	0	no	no	no	no	0	0	361	1	1	0
28	F	NO	2	0	2	0	22.8512	0	0	0	1	pos	2	no	no	no	no	0	0	372	1	1	0
31	F	YES	2	0	2	0	24.5731	0	0	0	1	pos	2	no	no	no	no	0	0	377	1	1	0
70	M	NO	1	0	2	0	23.2815	0	0	0	0	pos	2	no	no	no	no	0	0	380	1	1	0
39	M	NO	3	2	2	0	27.4298	0	0	0	0	pos	1	ye	no	no	no	0	0	362	1	1	0
11	M	NO	1	0	1	0	17.602	0		0	0	neg	0	no	no	no	no	0	0	364	1	1	0
9	F	NO	1	0	1	0	16.242	0		0	0	neg	0	no	no	no	no	0	0	364	1	1	0
61	F	NO	1	0	3	0	20.4726	0	0	0	0	neg	0	no	no	no	no	0	0	363	1	1	0
22	M	NO	1	2	1	0	26.3656	0	1	0	0	pos	2	ye	no	no	ye	0	0	367	1	1	0
49	F	NO	2	2	1	0	29.9885	0	0	0	0	neg	0	no	no	no	no	0	0	371	1	1	0
54	M	NO	1	0	1	0	23.9453	0	0	0	1	pos	1	no	ye	no	no	0	0	380	1	1	0
33	M	NO	1	2	2	0	29.939	0	0	0	0	pos	3	no	ye	no	no	0	0	377	1	1	0
57	F	NO	3	2	1	0	25.1613	0	0	0	0	pos	1	no	no	no	no	0	0	362	1	1	0
63	M	YES	0	2	2	1	25.072	0	0	0	1	pos	1	no	no	no	no	0	0	357	1	1	0
61	F	NO	2	2	3	0	25.4043	0	0	0	1	neg	0	no	no	no	no	0	0	378	1	1	0
27	F	NO	2	0	1	0	21.0828	0	0	0	0	pos	1	no	no	no	no	0	0	374	1	1	0
8	M	NO	1	2	1	0	19.7711	0	1	0	0	pos	3	no	no	no	no	1	0	368	1	1	0
13	F	NO	1	0	1	0	23.4755	0	1	0	0	pos	3	no	no	no	no	1	0	368	1	1	0
78	M	YES	1	0	2	0	24.905	0	0	0	0	pos	1	no	ye	no	no	0	0	357	1	1	0
46	M	NO	2	2	3	0	28.1796	0	1	0	0	neg	0	no	no	no	no	0	0	366	1	1	0
36	F	NO	3	0	2	0	21.6413	0	0	0	1	pos	1	no	no	no	no	0	0	366	1	1	0
27	F	NO	1	2	3	0	25.4767	0	0	0	0	neg	0	no	no	no	no	0	0	378	1	1	0
4	F	NO	1	0	3	0	16.7782	0	0	0	0	neg	0	no	no	no	no	1	0	378	1	1	0
46	F	YES	3	2	2	0	26.2713	0	0	0	0	pos	3	no	no	no	no	0	0	374	1	1	0
48	F	YES	1	2	1	0	36.8426	0	1	0	0	pos	3	no	no	no	no	0	0	368	1	1	0
25	F	NO	2	2	1	0	32.1981	0	0	0	0	pos	1	no	no	no	no	1	0	367	1	1	0
16	M	YES	1	0	3	0	22.4813	0	0	0	1	neg	0	no	no	no	no	0	0	361	1	1	0
36	M	NO	2	0		0	23.5351	0			0	pos	3	no	no			0	0	375	1	1	0
23	F	YES	1	2	3	0	25.2082	0	0	0	0	pos	1	no	no	no	no	0	0	381	1	1	0
44	F	NO	1	0	3	0	24.7091	0	0	0	1	pos	1	no	no	no	no	0	0	371	1	1	0
26	M	NO	1	2	1	0	26.6065	0	1	0	0	pos	1	no	no	no	no	0	0	371	1	1	0
39	F	NO	2	2	2	0	26.4901	0	0	0	1	pos	1	no	no	no	no	0	0	357	1	1	0
43	F	NO	2	0	2	0	24.2095	0	0	0	1	pos	1	no	no	no	no	0	0	367	1	1	0
32	F	NO	2	0	1	0	21.0303	0	1	0	0	pos	1	no	no	no	no	1	0	355	1	1	0
39	F	NO	1	2	2	0	27.8715	0	0	0	1	pos	1	no	no	no	no	0	0	356	1	1	0
64	F	YES	0	2	2	0	34.4465	0	0	0	0	pos	1	no	no	no	no	0	0	356	1	1	0
29	M	NO	2	0	3	0	21.7113	0	0	0	0	pos	3	ye	no	no	no	0	0	369	1	1	0
32	F	NO	2	0	2	0	23.5573	0	0	0	1	pos	1	no	no	no	no	0	0	367	1	1	0
53	F	NO	3	2	1	0	38.6687	0	0	1	0	pos	1	no	no	ye	no	0	0	360	1	1	0
34	M	YES	1	2	2		25.7506	0	0	0	1	pos	1	no	no	no	no	0	0	355	1	1	0
15	F	NO	0	0	2	0	19.736	0	1	0	1	pos	2	no	no	no	no	0	0	375	1	1	0
42	F	NO	3	0	1	0	24.4352	0		0	0	pos	1	no	no	no	no	0	0	363	1	1	0
1	M	NO	1	0	3	0	14.9293	0	0	0	0	pos	1	no	no	no	no	1	0	357	1	1	0
12	M	YES	1	0	2	0	16.7632	0	1	0	0	pos	2	no	no	no	no	0	0	375	1	1	0
36	F	NO	1	2	2	0	33.7604	0	1	0	1	pos	2	no	no	no	no	0	0	375	1	1	0
18	F	NO	1	0	1	0	20.3538	0	0	0	1	pos	3	no	no	no	no	0	0	377	1	1	0
25	F	YES	2	0		0	23.4766	0			0	pos	3	no	no			0	0	375	1	1	0
21	F	YES	1	2	2	0	26.7752	0	0	0	1	pos	2	no	no	no	no	0	0	376	1	1	0
55	M	NO	1	2	2	0	34.0496	0	1	0	1	pos	2	no	no	no	no	0	0	375	1	1	0
10	M	NO	1	0	1	0	16.7604	0	0	0	0	pos	1	no	no	no	no	1	0	356	1	1	0
6	M	NO	1	2	3	0	24.0635	0	0	0	0	pos	1	no	no	no	no	1	0	357	1	1	0
42	F	NO	1	2	3	0	26.9127	0	0	0	0	pos	1	no	no	no	no	1	0	358	1	1	0
20	M	NO	1	2	3	0	29.6963	0	0	0	0	pos	1	no	no	no	no	1	0	358	1	1	0
24	M	NO	2	0	2	0	22.7048	0	0	0	0	pos	3	no	no	no	no	0	0	367	1	1	0
57	F	NO	2	2	1	0	36.97	0	0	0	0	pos	1	ye	no	no	no	0	0	373	1	1	0
64	M	YES	1	2	1	1	32.5609	0	0	0	0	pos	1	no	no	no	no	0	0	379	1	1	0
21	F	NO	2	0	2	0	21.5302	0	0	0	0	pos	3	no	no	no	no	0	0	370	1	1	0
50	F	NO	1	2	2	0	27.027	0	0	0	0	pos	3	no	no	no	no	0	0	370	1	1	0
30	F	NO	2	2	1	0	27.7915	0	1	0	1	pos	3	no	no	no	no	0	0	368	1	1	0
13	M	NO	1	0	1	0	20.9566	0	0	0	0	pos	1	no	no	no	no	1	0	356	1	1	0
43	F	NO	2	2	1	0	33.902	0	0	0	0	pos	3	no	no	no	no	0	0	377	1	1	0
7	F	NO	1	0	3	0	15.4528	0	1	0	0	neg	0	no	no	no	no	1	0	377	1	1	0
11	F	YES	1	2	2	0	25.8761	0	1	0	0	neg	0	no	no	no	no	1	0	374	1	1	0
17	M	NO	1	0	3	0	20.3402	0	1	0	0	neg	0	no	no	no	no	1	0	370	1	1	0
42	M	NO	3	2		0	28.1969	0	0	0	0	pos	2	ye	no	no	no	0	0	372	1	1	0
20	M	YES	3	0	1	0	21.4109	0	0	0	0	pos	1	no	no	no	no	0	0	370	1	1	0
13	F	NO	1	2	1	0	27.972	0	0	0	0	neg	0	no	no	no	no	0	0	192	1	1	0
44	F	NO	2	0	1	0	24.8491	0	0	0	0	neg	0	no	no	no	no	0	0	380	1	1	0
86	M	NO	1	0	1	0	23.8728	0	0	0	0	neg	0	no	no	no	no	0	0	380	1	1	0
27	F	YES	2	2	2	0	46.4444	0	1	0	0	pos	1	no	no	no	no	0	0	376	1	1	0
39	M	YES	2	2	3	0	26.3656	0	0	0	0	neg	0	no	no	no	no	0	0	372	1	1	0
41	M	NO	3	2	1	0	27.8044	0	1	0	1	neg	0	no	no	no	no	0	0	373	1	1	0
24	F	YES	2	2	1	0	31.0513	0	0	0	0	neg	0	ye	no	no	no	0	0	375	1	1	0
70	F	YES	1	2	1	0	40.1298	0	0	0	0	neg	0	ye	no	no	no	0	0	375	1	1	0
4	F	NO	1	0	1	0	15.5144	0	0	0	0	neg	0	no	no	no	no	1	0	375	1	1	0
61	M	YES	1	0	1	1	24.5554	0	1	0	1	pos	1	no	no		no	0	0	376	1	1	0
29	M	NO	1	0	1	0	22.6409	0	0	0	0	neg	0	no	no	no	no	0	0	380	1	1	0
51	M	YES	1	2	2	0	30.1103	0	0	1	1	pos	1	no	ye	no	no	0	0	372	1	1	0
29	M	NO	2	2	2	0	27.968	0	0	1	0	pos	1	no	no	no	no	0	0	378	1	1	0
3	F	NO	0	0	2	0	15.1801	0	0	0	0	pos	1	no	no	no	no	1	0	371	1	1	0
22	F	YES	0	2	2	0	26.8728	0	0	0	0	pos	1	no	no	no	no	0	0	363	1	1	0
13	M	YES	1	2	1	0	24.8736	0	0	1	0	pos	1	no	no	ye	no	1	0	361	1	1	0
55	F	YES	2	2	2	0	29.6429	0	1	0	0	pos	1	no	no	no	no	1	0	378	1	1	0
43	F	NO	2	2	2	0	33.7822	0	0	0	0	pos	1	no	no	no	no	0	0	379	1	1	0
23	M	NO	1	0	2	0	21.8851	0	1	0	1	pos	2	no	no	no	no	0	0	371	1	1	0
19	M	YES	1	0		0	20.6852	0			0	pos	1	no	no			0	0	363	1	1	0
23	M	NO	1	0		0	23.545	0			0	pos	1	no	no			0	0	363	1	1	0
25	M	YES	2	2	2	0	27.466	0	1	0	1	pos	3	no		no	no	0	0	366	1	1	0
6	M	NO	1	2	1	0	20.7183	0	0	1	0	pos	1	no	no	ye	no	1	0	361	1	1	0
6	M	NO	0	0	2	0	14.7228	0	0	0	0	pos	1	no	no	no	no	1	0	371	1	1	0
24	F	NO	2	0	1	0	20.9902	0	0	0	0	neg	0	ye	no	no	no	1	0	380	1	1	0
33	M	NO	1	2	2	0	25.1867	0	1	0	0	neg	0	ye	no	no	ye	0	0	377	1	1	0
24	F	YES	2	0	1	0	24.6367	0	0	0	1	neg	0	no	no	no	no	0	0	379	1	1	0
51	F	NO	1	2	2	0	26.6028	0	0	0	0	pos	1	no	no	no	no	0	0	362	1	1	0
51	M	NO	1	0	2	0	24.9605	0	0	1	0	pos	3	no	no	no	no	0	0	366	1	1	0
74	F	YES	1	2	3	0	25.6295	0	0	1	0	neg	0	no	no	no	no	0	0	374	1	1	0
22	F	NO	1	0	1	0	23.7812	0	1	0	0	pos	3	no	no	no	no	0	0	362	1	1	0
18	F	NO	0	0	1	0	19.7384	0	1	0	0	pos	3	no	no	no	no	1	0	362	1	1	0
21	M	NO	1	0	3	0	18.9179	0	1	0	1	neg	0	no	no	no	ye	0	0	367	1	1	0
27	F	YES	1	2	3	0	28.8	0	0	1	0	neg	0	no	ye	no	no	0	0	369	1	1	0
7	F	NO	0	0	2	0	18.3165	0	0	0	0	pos	1	no	no	no	no	0	0	378	1	1	0
20	F	NO	0	0	1	0	22.7263	0	1	0	0	pos	3	no	no	no	no	1	0	362	1	1	0
1	M	NO	0	0	1	0	18.1061	0	1	0	0	pos	3	no	no	no	no	1	0	362	1	1	0
44	M	NO	2	2	1	0	25.2344	0	0	0	0	neg	0	no	ye	no	no	0	0	374	1	1	0
48	M	YES	4	2	3	0	32.0835	0	1	0	1	neg	0	no	no	no	ye	0	0	380	1	1	0
12	M	YES	1	0	1	0	17.6898	0	0	0	0	neg	0	no	no	no	no	1	0	371	1	1	0
46	M	NO	1	0	1	0	24.7409	0	0	0	0	neg	0	no	no	no	no	1	0	371	1	1	0
28	M	NO	1	0	1	0	20.5499	0	0	0	0	pos	1	no	no	no	no	0	0	375	1	1	0
11	F	NO	1	0	1	0	21.8211	0	1	0	0	pos	1	no	no	no	no	1	0	372	1	1	0
31	F	NO	2	2	1	0	28.9901	0	1	0	0	pos	1	no	no	no	no	0	0	377	1	1	0
27	F	NO	1	0	2	0	22.5935	0	0	0	1	pos	3	no	no	no	no	0	0	370	1	1	0
63	F	YES	1	2	1	1	34.2807	0	0	0	0	pos	1	no	no	no	no	1	0	363	1	1	0
31	F	YES	2	2	1	0	27.1681	0	0	0	1	pos	1		no	no	no	0	0	364	1	1	0
27	F	NO	2	2	1	0	31.3185	0	0	0	0	pos	3	ye	no	no	no	0	0	377	1	1	0
70	M	NO	1	2		0	29.3847	0	1	0	0	neg	0	no	no	no	no	1	0	362	1	1	0
53	M	NO	2	2		0	28.125	0	0	0	0	pos	1	no	no	no	ye	0	0	366	1	1	0
22	M	NO	0	2	1	0	26.6367	0	1	0	0	pos	3	no	no	no	no	0	0	355	1	1	0
41	M	NO	1	0	2	1	22.7873	0	1	0	0	neg	0	no	no	no	ye	0	0	377	1	1	0
88	M	YES	0	2	2	0	27.0437	0	0	1	1	pos	1	no	no	no	no	0	0	373	1	1	0
50	M	NO	1	0	2	0	24.0221	0	0	0	0	pos	1	no	no	no	no	0	0	380	1	1	0
18	F	YES	1	0	1	0	25.3059	0	0	0	0	pos	1	no	no	no	no	0	0	385	1	1	0
49	M	NO	2	2	1	0	26.673	0	0	0	1	neg	0	no	no	no	no	1	0	377	1	1	0
44	M	YES	2	2	3	1	34.207	0	0	0	0	neg	0	no	no	no	no	1	0	371	1	1	0
24	F	YES	1	2	1	0	29.0861	0	0	1	0	pos	1	ye	no	ye	no	0	0	361	1	1	0
36	F	YES	3	2	1	0	30.4444	0	0	1	0	pos	1	ye	no	ye	no	0	0	361	1	1	0
0	F	NO	1	2	1	0	20.9961	0	1	0	0	pos	1	no	no	no	no	1	0	379	1	1	0
39	M	NO	1	2	1	0	26.3186	0	1	0	0	pos	1	no	no	no	no	0	0	379	1	1	0
4	F	NO	0	2	1	0	19.8888	0	1	0	0	pos	1	no	no	no	no	1	0	379	1	1	0
11	M	NO	1	0	1	0	16.9113	0	1	0	0	pos	1	no	no	no	no	1	0	379	1	1	0
4	F	NO	1	2	1	0	20.5862	0	1	0	0	pos	1	no	no	no	no	1	0	379	1	1	0
76	M	YES	1	2	1	1	26.9185	0	0	0	1	neg	0	no	no	no	no	0	0	197	1	1	0
36	F	YES	3	0	1	0	24.3261	0	0	0	0	neg	0	no		no	no	0	0	376	1	1	0
28	F	NO	2	0	1	0	24.4922	0	1	0	1	pos	1	no	no	no	no	0	0	381	1	1	0
12	M	NO	1	0	1	0	14.7508	0	1	0	0	pos	1	no	no	no	no	1	0	379	1	1	0
51	F	YES	1	2	1	0	25.0989	0	1	0	0	pos	2	no	no	no	no	0	0	379	1	1	0
56	M	NO	1	2	1	0	34.6021	0	1	0	0	neg	0	no	no	no	no	1	0	370	1	1	0
59	F	YES	2	2	1	0	30.3193	0	1	0	0	pos	2	no	no	no	no	1	0	368	1	1	0
47	F	YES	1	2	3	0	30.4811	0	0	0	0	neg	0	no	no	no	no	0	0	373	1	1	0
77	M	YES	1	0	3	0	24.8127	0	0	0	1	neg	0	no	no	no	no	0	0	372	1	1	0
50	M	NO	2	0	3	0	22.7099	0	0	0	1	neg	0	no	ye	no	no	0	0	373	1	1	0
45	F	NO	2	2	3	0	31.4256	0	0	0	1	neg	0	no	no	no	no	0	0	368	1	1	0
37	M	NO	2	2	1	0	32.4074	0	1	0	0	pos	2	no	no	no	no	0	0	363	1	1	0
4	M	YES	1	0	1	0	16	0	1	0	0	pos	2	no	no	no	no	1	0	172	1	1	0
11	F	NO	1	0	3	0	19.5159	0	1	0	0	pos	1	no	no	no	no	1	0	364	1	1	0
8	F	NO	1	0	3	0	14.4873	0	1	0	0	pos	1	no	no	no	no	1	0	364	1	1	0
34	F	NO	0	2	3	0	34.2403	0	1	0	0	pos	1	no	no	no	no	1	0	364	1	1	0
44	F	NO	1	2	1	0	35.091	0	0		0	neg	0	no	no	no	no	0	0	376	1	1	0
50	M	NO	1	0	2	0	23.6541	0	0	0	1	pos	2	ye	ye	no	no	0	0	365	1	1	0
27	M	YES	1	0	2	0	21.4508	0	1	0	0	neg	0	ye	ye	no	ye	0	0	370	1	1	0
13	F	NO	0	0	3	0	17.7289	0	0	1	0	neg	0	no	no	no	no	0	0	366	1	1	0
46	F	NO	1	2	2	0	27.1159	0	0	0	0	pos	2	no	no	no	no	0	0	365	1	1	0
26	F	NO	2	0	2	0	21.8909	0	0	0	0	pos	2	no	no	no	no	0	0	365	1	1	0
7	F	NO	1	0	2	0	16.183	0	0	0	0	pos	2	no	no	no	no	1	0	365	1	1	0
4	F	NO	1	0	2	0	16.059	0	0	0	0	pos	2	no	no	no	no	1	0	365	1	1	0
52	M	YES	3	2	2	0	26.7128	0	1	0	1	neg	0	ye	ye	no	ye	0	0	373	1	1	0
20	F	NO	1	2	2	0	25.1552	0	0	0	0	pos	2	no	no	no	no	0	0	365	1	1	0
36	F	NO	2	0	1	0	24.3296	0	0	0	1	pos	2	no	no	no	no	0	0	371	1	1	0
5	F	NO	1	0	1	0	15.8236	0	0	0	0	pos	1	no	no	no	no	1	0	373	1	1	0
55	F	NO	1	2	1	0	29.323	0	0	0	0	pos	1	no	no	no	no	0	0	373	1	1	0
9	F	YES	0	0	1	0	17.8963	0	0	0	1	neg	0	no	no	no	no	0	0	375	1	1	0
22	F	NO	1	0	1	0	20.8	0	0	1	0	pos	3	no	no	no	no	0	0	378	1	1	0
23	F	NO	1	0	3	0	21.3407	0	0	1	0	pos	1	no	no	no	no	0	0	371	1	1	0
44	F	NO	1	2	3	0	28.4703	0	1	0	0	neg	0	no	no	no	no	1	0	366	1	1	0
14	M	YES	1	0	3	0	19.5224	0	1	0	0	neg	0	no	no	no	no	1	0	366	1	1	0
35	F	NO	1	2	3	0	28.6642	0	0	0	1	pos	1	no	no	no	no	0	0	376	1	1	0
4	M	NO	1	0	1	0	14.5886	0	0	0	0	neg	0	no	no	no	no	1	0	377	1	1	0
25	F	NO	2	0	2	0	19.1476	0	0	0	0	pos	1	no	no	no	no	0	0	370	1	1	0
35	M	YES	2	2	2	0	27.9649	1	1	0	1	pos	3	no	no	no	no	0	0	366	1	1	0
1	M	NO	1	0	1	0	17.1399	0	0	0	0	pos	1	no	no	no	no	1	0	366	1	1	0
22	M	YES	2	2	2	0	25.6544	0	1	0	1	pos	3	no	ye	no	no	0	0	366	1	1	0
42	M	NO	1	2	1	0	29.6449	0	0	1	0	pos	1	no	no	ye	no	0	0	354	1	1	0
35	M	NO	2	0	2	0	23.5078	0	0	0	1	neg	0	no	no	no	no	0	0	361	1	1	0
32	F	NO	1	0	1	0	24.4352	0	0	0	0	pos	1	no	ye	no	ye	0	0	377	1	1	0
29	F	YES	2	2	1	0	26.5973	0	0	0	1	pos	1	ye	no	no	ye	0	0	370	1	1	0
61	M	NO	1	2	1	0	25.5298	0	0	0	1	pos	1	no	no	no	ye	0	0	377	1	1	0
33	F	NO	2	0	3	0	23.8918	0	1	0	0	pos	3	no	no	no	ye	0	0	361	1	1	0
17	F	NO	1	0	1	0	20.6905	0	0	0	0	pos	1	no	no	no	no	1	0	362	1	1	0
51	F	YES	1	2	1	0	25.4524	0	0	0	0	pos	1	no	no	no	no	0	0	362	1	1	0
26	F	YES	1	2	2	0	29.3333	0	0	0	0	neg	0	no	no	no	no	0	0	361	1	1	0
33	F	NO	1	2	2	0	25.2174	0	0	0	0	neg	0	no	no	no	no	0	0	361	1	1	0
63	F	NO	1	2	2	0	29.0174	0	0	0	0	neg	0	no	no	no	no	1	0	361	1	1	0
44	F	YES	1	2	2	0	30	0	1	0	0	pos	1	no	no	no	no	0	0	374	1	1	0
64	F	NO	0	2	2	0	29.8997	0	0	0	0	neg	0	no	no	no	no	0	0	363	1	1	0
13	F	NO	1	0	1	0	21.0667	0	0	0	0	neg	0	no	no	no	no	1	0	368	1	1	0
19	M	NO	1	0	2	0	20.7612	0	1	0	1	neg	0	no	no	no	no	0	0	370	1	1	0
5	M	NO	1	0	1	0	17.0599	0	0	0	0	neg	0	no	no	no	no	1	0	368	1	1	0
36	F	NO	2	0	2	0	22.9399	0	0	0	1	neg	0	no	no	no	no	0	0	362	1	1	0
12	F	NO	0	0	2	0	20.5933	0		0	0	neg	0	no	no	no	ye	0	0	192	1	1	0
48	F	YES	2	2	2	0	29.0487	0		0	1	neg	0	no	no	no	ye	0	0	192	1	1	0
19	F	NO	1	0	3	0	23.3671	0	0	0	1	neg	0	no	no	no	no	0	0	379	1	1	0
58	F	YES	1	2	1	0	31.0945	0	0	0	0	neg	0	no	no	no	no	0	0	381	1	1	0
39	F	YES	1	2	2	0	27.3034	0	0	0	1	neg	0	no	no	no	no	0	0	380	1	1	0
26	F	NO	0	2	3	0	33.9879	0	0	0	0	neg	0	no	no	no	no	0	0	379	1	1	0
25	F	NO	1	2	1	0	26.7222	0	1	0	0	pos	1	no	no	no	no	0	0	382	1	1	0
30	F	YES	1	0	1	0	20.7198	0	0	0	0	pos	1	ye	ye	no	ye	0	0	372	1	1	0
3	M	NO	0	0	1	0	15.0567	0	1	0	0	pos	1	no	no	no	no	1	0	382	1	1	0
34	M	YES	2	2	2	0	27.8352	0	0	0	0	pos	1	no	ye	no	no	0	0	381	1	1	0
61	F	YES	2	2	1	1	29.8603	0	0	0	0	neg	0	no	no	ye	ye	0	0	381	1	1	0
14	M	NO	1	0	1	0	19.6852	0	1	0	0	pos	1	no	no	no	no	0	0	373	1	1	0
14	F	NO	0	1	1	0	14.4631	0	0	0	0	pos	2	no	no	no	ye	0	0	382	1	1	0
23	F	NO	1	0	1	0	23.3323	0	1	0	0	pos	1	no	no	no	no	0	0	369	1	1	0
52	F	NO	2	2	1	0	27.7662	0	0	0	0	pos	1	ye	no	no	ye	0	0	362	1	1	0
35	F	YES	2	2	1	0	25.4808	0	0	0	0	pos	1	ye	no	no	no	0	0	364	1	1	0
3	F	NO	1	2	1	0	19.9809	0	1	0	0	pos	1	no	no	no	no	0	0	369	1	1	0
13	F	NO	1	0	1	0	20.9339	0	0	0	0	neg	0	no	no	no	no	0	0	194	1	1	0
54	M	NO	1	2	2	0	25.6129	0	0	0	0	pos	2	no		no	no	0	0	194	1	1	0
28	F	NO	1	0	2	0	24.285	0	0	0	0	pos	2	no	no	no	no	0	0	194	1	1	0
37	F	NO	2	2	2	0	27.8588	0	0	0	0	neg	0	no	no	no	no	0	0	367	1	1	0
27	M	NO	2	0	1	0	21.0587	0	0	0	0	pos	2	ye	ye	no	ye	0	0	382	1	1	0
50	M	NO	2	1	1	0	16.225	0	0	0	1	neg	0	ye	ye	ye	ye	0	0	382	1	1	0
2	F	YES	0	0	2	0	18.1061	0	1	0	0	neg	0	no	no	no	ye	0	0	379	1	1	0
35	F	NO	1	0	1	0	23.4107	0	0	0	0	pos	2	ye	ye	no	ye	0	0	382	1	1	0
32	M	YES	1	2	1	0	26.4919	0	0	0	1	neg	0	no	no	no	no	0	0	373	1	1	0
40	M	YES	3	2	2	0	35.1172	0	0	0	0	neg	0	ye	no	no	no	0	0	367	1	1	0
53	F	YES	2	2	2	0	41.6378	0	0	0	0	neg	0	no	no	no	no	0	0	192	1	1	0
70	M	YES	0	0	1	1	23.8803	0	1	0	1	pos	1	no	no	no	no	0	0	369	1	1	0
39	F	YES	2	0	1	0	22.7694	0	1	0	1	pos	1	no	no	no	no	0	0	373	1	1	0
42	M	NO	3	0	2	0	23.996	0	0	0	0	neg	0	no	no	no	no	0	0	352	1	1	0
14	F	NO	0	0	2	0	22.5369	0	0	0	0	neg	0	no	no	no	no	0	0	374	1	1	0
44	F	YES	1	0	3	0	24.4083	0	1	0	0	pos	1	ye	ye	no	no	1	0	357	1	1	0
49	F	NO	1	2	1	0	35.5846	0	0	0	0	neg	0	no	no	no	no	0	0	370	1	1	0
55	F	NO	3	2	2	0	32.9176	0	0	0	0	pos	1	no	no	no	no	0	0	358	1	1	0
28	F	NO	3	0	1	0	20.7725	0	1	0	0	neg	0	no	no	no	no	0	0	374	1	1	0
48	M	NO	3	2	2	0	25.3061	0	0	1	0	neg	0	ye	no	no	no	0	0	375	1	1	0
35	M	NO	2	2	2	0	28.9017	0	0	0	0	neg	0	no	ye	no	no	0	0	361	1	1	0
49	F	YES	2	2	2	0	32.4662	0	0	0	0	neg	0	no	no	no	no	0	0	370	1	1	0
32	M	NO	2	2		0	27.2874	0	0	0	1	neg	0	ye	ye	no	no	0	0	384	1	1	0
14	F	NO	1	0		0	18.8347	0	0	0	0	neg	0	no	no	no	no	0	0	384	1	1	0
23	F	NO	2	1	3	0	17.6001	0	0	0	0	neg	0	no	no	no	no	0	0	381	1	1	0
15	M	NO	1	0	2	0	23.4501	0	0	0	0	neg	0	no	no	no	no	0	0	374	1	1	0
24	F	NO	2	2	2	0	27.4348	0	0	0	0	neg	0	no	no	no	no	0	0	395	1	1	0
5	M	NO	1	0		0	16.3646	0	0		0	pos	2	no	no			0	0	380	1	1	0
8	M	NO	1	0		0	15.4663	0	0		0	pos	2	no	no			0	0	380	1	1	0
7	F	NO	1	0		0	17.4669	0	0		0	pos	2	no	no			1	0	380	1	1	0
17	F	NO	0	0	1	0	21.6156	0	0	0	0	pos	2	no	no	no	no	1	0	365	1	1	0
15	F	NO	1	0	1	0	18.0047	0	0	0	0	pos	2	no	no	no	no	1	0	372	1	1	0
38	F	YES	1	0	2	0	21.2674	0	0	0	0	neg	0	no	no	no	ye	1	0	353	1	1	0
7	F	NO	0	0	2	0	16.4606	0	1	0	0	neg	0	no	no	no	no	1	0	455	1	1	0
24	F	NO	0	2	1	0	25.552	0	0	0	0	pos	1	no	no	no	no	0	0	354	1	1	0
6	M	NO	0	0	1	0	16.4172	0	0	0	0	pos	1	no	no	no	no	0	0	354	1	1	0
4	M	NO	1	0	1	0	16.1838	0	0	0	0	pos	1	no	no	no	no	0	0	354	1	1	0
32	M	NO	1	2	2	0	27.6898	0	0	0	0	pos	1	ye	no	no	no	0	0	355	1	1	0
54	F	NO	1	2		0	25.5594	0	0	0	0	neg	0	no	no	no	no	0	0	374	1	1	0
52	F	NO	3	2	3	0	30.259	0	0	0	0	pos	1	no	no	no	ye	0	0	365	1	1	0
44	F	YES	2	2	2	0	33.8582	0	0	0	0	neg	0	ye	no	no	no	0	0	374	1	1	0
15	M	NO	1	0		0	21.4109	0	1	0	0	pos	1	no	no	no	ye	0	0	381	1	1	0
51	F	YES	2	2		0	29.9371	0	1	0	0	pos	1	no	no	no	ye	0	0	381	1	1	0
21	F	NO	2	0	2	0	19.3962	0	0	0	0	pos	3	no	no	no	no	0	0	382	1	1	0
26	F	YES	2	0	2	0	20.1953	0	0	0	0	pos	3	no	ye	no	no	0	0	382	1	1	0
34	M	NO	1	0	2	0	22.7734	0	1	0	0	neg	0	no	no	no	ye	0	0	380	1	1	0
3	F	NO	0	0	2	0	18.1138	0	1	0	0	neg	0	no	no	no	ye	0	0	379	1	1	0
59	F	YES	1	2	3	0	29.2105	0	0	0	0	neg	0	no	no	no	no	0	0	381	1	1	0
33	F	NO	1	2	1	0	36.3573	0	0	0	0	neg	0	no	no	no	no	0	0	382	1	1	0
42	M	NO	2	2	1	0	30.8596	0	0	0	1	neg	0	no	ye	no	no	0	0	382	1	1	0
21	M	NO	1	0	1	0	20.0692	0	0	0	1	neg	0	no	no	no	no	0	0	13	1	1	0
12	F	NO	1	0	1	0	24.3948	0	0	0	0	neg	0	no	no	no	no	1	0	382	1	1	0
52	F	NO	1	2	2	0	36.2901	0	0	0	0	neg	0	ye		no	no	0	0	380	1	1	0
10	F	NO	1	0		0	18.2973	0	0		0	pos	2	no	no			0	0	380	1	1	0
42	F	NO	4	2	1	1	30.8642	0	0	0	0	neg	0	no	no	no	no	0	0	380	1	1	0
30	F	NO	0	2	2	0	31.9774	0	0	0	0	neg	0	ye	no	no	ye	0	0	370	1	1	0
3	M	NO	1	0	1	0	18.1138	0	0	0	0	neg	0	no	no	no	no	0	0	380	1	1	0
0	M	NO	1	0	1	0	17.4569	0	0	0	0	neg	0	no	no	no	no	0	0	380	1	1	0
9	F	NO	1	0		0	17.9167	0	0		0	pos	2	no	no			1	0	381	1	1	0
31	M	NO	1	2		0	27.5763	0	0		0	pos	2	no	no			0	0	381	1	1	0
11	M	NO	1	0		0	17.8223	0	0		0	pos	2	no	no			1	0	381	1	1	0
7	M	NO	1	0		0	14.5665	0	0		0	pos	2	no	no			0	0	380	1	1	0
34	M	NO	2	2		0	25.5469	0	0		1	pos	2	no	no			0	0	380	1	1	0
50	F	YES	1	2	3	0	32.6677	0	0	0	0	pos	1	no	no	no	no	0	0	376	1	1	0
21	F	NO	1	2	3	0	29.3904	0	0	0	0	pos	1	no	no	no	no	0	0	376	1	1	0
32	F	NO	1	0	3	0	23.4564	0	0	0	1	pos	1	no	no	no	no	0	0	378	1	1	0
6	M	NO	1	2	3	0	20.4904	0	0	0	0	pos	1	no	no	no	no	1	0	378	1	1	0
60	F	YES	2	2	1	0	32.3424	0	1	0	0	neg	0	no	no	no	no	0	0	374	1	1	0
53	F	NO	1	2	2	0	28.9454	0	0	0	0	pos	1	no	no	no	no	0	0	370	1	1	0
19	F	NO	0	0	1	0	25.4318	1	0	0	1	neg	0	no	no	no	no	0	0	378	1	1	0
68	M	YES	1	0	2	0	21.3053	0	0	0	0	pos	1	no	no	no	no	0	0	372	1	1	0
45	F	YES	0	2	2	0	38.0772	0	1	0	0	pos	1	no	ye	ye	ye	0	0	351	1	1	0
66	M	NO	1	2	1	0	26.2917	0	0	0	0	neg	0	no	no	no	no	0	0	356	1	1	0
57	F	YES	2	2	3	0	26.8359	0	0	0	0	neg	0	no	no	ye	no	0	0	366	1	1	0
63	F	YES	0	2	2	0	30.7004	0	1	0	0	pos	1	ye	no	ye	ye	0	0	351	1	1	0
44	F	NO	2	2	2	0	35.584	0	0	0	0	pos	3	no	no	no		0	0	355	1	1	0
86	F	YES	0	2	2	0	28.4664	0	0	0	0	pos	3	no	no	no	no	0	0	382	1	1	0
48	M	YES	2	2	3	0	26.1178	0	0	0	0	pos	1	no	no	no	no	0	0	375	1	1	0
68	M	NO	1	2	1	0	26.7229	0	0	0	0	neg	0	ye	no	no	no	0	0	189	1	1	0
61	F	YES	0	2	1	0	37.223	0	0	0	1	neg	0	no	no	no	no	0	0	381	1	1	0
20	F	NO	3	0	3	0	22.0001	0	0	0	1	neg	0	ye	ye	no	no	0	0	381	1	1	0
35	F	YES	2	2	1	0	27.7671	0	0	1	0	neg	0	no	no	no	no	0	0	379	1	1	0
14	F	NO	1	2	1	0	35.796	0	0	1	0	neg	0	no	no	no	no	0	0	381	1	1	0
9	M	NO	0	0	1	0	19.6281	0	0	0	0	neg	0	no	no	no	no	1	0	382	1	1	0
4	F	NO	1	2	1	0	19.4157	0	0	1	0	neg	0	no	no	no	no	0	0	381	1	1	0
64	F	YES	2	2	1	0	37.9912	0	0	1	0	pos	1	no	no	no	no	0	0	367	1	1	0
28	F	YES	0	2		0	31.4995	0	1	0	0	pos	1	no	no	no	ye	0	0	381	1	1	0
22	M	NO	0	0		0	19.4613	0	1	0	1	pos	1	no	ye	no	ye	0	0	381	1	1	0
12	M	NO	1	0		0	17.5767	0	1	0	1	pos	1	no	no	no	ye	0	0	381	1	1	0
22	M	NO	0	0	1	0	21.7051	0	0	0	0	pos	1	no	ye	no	no	0	0	381	1	1	0
12	F	NO	1	0	2	0	23.6407	0	0	0	0	neg	0	no	no	no	no	1	0	380	1	1	0
12	M	NO	1	0	2	0	15.8443	0	0	0	0	neg	0	no	no	no	no	0	0	381	1	1	0
56	M	NO	3	2	3	0	26.9768	0	1	0	0	pos	3	no	no	no	ye	0	0	371	1	1	0
15	M	NO	1	0	3	0	23.6719	0	1	0	1	pos	3	no	no	no	ye	0	0	371	1	1	0
35	F	NO	0	2	2	0	29.0859	0	0	0	0	pos	1	no	no	no	no	0	0	371	1	1	0
40	M	NO	1	2	2	0	38.3471	0	0	0	0	pos	1	no	no	no	no	0	0	370	1	1	0
56	M	NO	1	2	2	0	30.6041	0	0	0	0	pos	1	no	ye	no	no	0	0	370	1	1	0
60	M	NO	1	2	1	0	28.3092	0		0	1	neg	0	no	no	no	ye	0	0	380	1	1	0
32	F	NO	2	2	1	0	26.4308	0		0	0	neg	0	no	ye	no	ye	0	0	380	1	1	0
10	M	YES	2	0	1	0	20.8638	0		0	0	neg	0	no	no	no	ye	0	0	380	1	1	0
58	F	YES	2	2	1	0	29.8855	0	1	0	0	pos	3	no	ye	no	ye	0	0	380	1	1	0
33	F	NO	2	0	1	0	23.0523	0	0	0	0	neg	0	no	no	no	no	0	0	381	1	1	0
58	M	YES	2	0	1	0	21.5136	0	1	0	0	pos	3	no	no	no	ye	0	0	380	1	1	0
4	F	NO	1	0	1	0	15.6847	0		0	0	neg	0	no	no	no	ye	0	0	380	1	1	0
29	M	NO	2	0	1	0	19.3337	0		0	1	neg	0	no	no	no	ye	0	0	380	1	1	0
1	M	NO	0	0	1	0	17.9556	0		0	0	neg	0	no	no	no	ye	0	0	380	1	1	0
47	F	NO	2	2	2	0	29.2612	0	0	0	0	pos	3	no	no	no	no	0	0	381	1	1	0
42	F	YES	1	0	1	0	22.3948	0	0	0	1	neg	0	no	no	no	ye	0	0	381	1	1	0
23	F	NO	2	2	1	0	25.1552	0	0	0	0	neg	0	no	no	no	no	0	0	381	1	1	0
62	F	NO	2	2	1	0	36.7556	0	0	0	0	neg	0	no	no	no	no	0	0	381	1	1	0
65	M	NO	2	0	1	0	22.6457	0	0	0	0	neg	0	no	ye	no	no	0	0	381	1	1	0
28	F	NO	2	0	2	0	23.8085	0	1	0	0	pos	1	ye	ye	no	no	0	0	381	1	1	0
4	F	NO	0	0	2	0	15.5372	0	1	0	0	pos	1	no	no	no	no	0	0	381	1	1	0
4	M	NO	1	0	2	0	15.6671	0	1	0	0	pos	1	no	no	no	no	0	0	381	1	1	0
50	F	NO	2	2	2	0	27.1918	0	0	0	0	pos	1	no	no	no		0	0	361	1	1	0
53	F	NO	1	2	2	0	34.5227	0	1	0	0	pos	1	no	no	no	no	0	0	377	1	1	0
74	F	NO	1	2	1	0	25.5661	0	0	0	0	neg	0	no	no	no	no	0	0	376	1	1	0
24	M	YES	1	2	2	0	28.8051	0	1	0	0	pos	1	no	no	no	no	0	0	376	1	1	0
36	M	NO	2	2	2	0	25.3837	0	0	0	0	pos	1	no		no	no	0	0	363	1	1	0
48	M	NO	1	2	2	0	27.1005	0	0	0	0	pos	2	ye	no	no	no	0	0	352	1	1	0
29	M	NO	2	0	2	0	24.2587	0	0	0	0	neg	0	no	no	no	no	0	0	361	1	1	0
32	M	NO	2	0	2	0	23.6652	0	0	0	0	neg	0	no	no	no	no	0	0	361	1	1	0
47	M	YES	2	2	1	0	27.6249	0	0	0	0	neg	0	no	no	no	no	0	0	370	1	1	0
41	F	YES	0	0	3	0	23.3844	0	0	0	1	neg	0	no	no	no	no	0	0	360	1	1	0
60	M	YES	1	2	1	0	26.1394	0	1	0	1	neg	0	no	no	no	no	0	0	356	1	1	0
46	F	NO	1	0	2	0	24.977	0	0	0	0	pos	1	no	no	no	no	0	0	368	1	1	0
40	M	NO	1	2	2	0	26.2188	0	0	0	0	pos	1	no		no	no	0	0	368	1	1	0
48	F	YES	2	2	2	0	35.2787	0	1	0	0	pos	3	no	no	no	no	0	0	364	1	1	0
15	M	NO	1	0	2	0	25.3941	0	1	0	0	pos	3	no	no	no	no	1	0	364	1	1	0
34	F	NO	2	0	2	0	23.8343	0	0	0	1	pos	1	no	ye	no	no	0	0	357	1	1	0
28	M	NO	2	2	3	0	26.6207	0	0	0	1	pos	1	ye	ye	no	no	0	0	371	1	1	0
32	F	NO	1	2	2	0	27.2972	0	0	0	1	neg	0	no	no	no	no	0	0	356	1	1	0
29	M	YES	1	2	1	0	25.9869	0	1	0	0	neg	0	no	no	no	no	0	0	366	1	1	0
75	F	YES	1	2	3	0	35.654	0	0	0	0	neg	0	no	no	no	no	0	0	379	1	1	0
24	F	NO	2	0	3	0	23.6128	0	0	0	0	neg	0	no	no	no	no	0	0	378	1	1	0
21	F	NO	1	0	3	0	19.9481	0	0	0	0	neg	0		no	no	no	0	0	379	1	1	0
4	M	YES	1	0	3	0	16.1391	0	0	0	0	neg	0	no	no	no	no	1	0	378	1	1	0
55	F	YES	1	2	3	0	30.9627	0	0	0	0	neg	0	no	no	no	no	0	0	377	1	1	0
58	F	NO	1	2	2	0	26.6517	0	1	0	0	pos	1	no	no	no	ye	0	0	381	1	1	0
55	M	NO	1	2	2		30.3593	0	1	0	0	pos	1	no	ye	no	ye	0	0	381	1	1	0
39	F	NO	1	2	1	0	31.4554	0	1	0	0	neg	0	no	no	no	ye	0	0	380	1	1	0
17	F	NO	1	0	1	0	17.879	0	0	0	1	neg	0	no	no	no	no	0	0	381	1	1	0
35	F	YES	1	0	1	0	21.0435	0	0	0	1	neg	0	no	no	no	no	0	0	381	1	1	0
48	M	NO	1	0	2	0	24.1327	0	0	0	1	neg	0	ye	ye	no	ye	0	0	390	1	1	0
72	F	YES	0	2	3	0	30.9694	0	0	0	0	neg	0	no		no	no	0	0	385	1	1	0
21	F	YES	2	2	2	0	26.8352	0	0	0	0	pos	1	ye		no	no	0	0	365	1	1	0
35	M	YES	0	0	2	0	24.5682	0	0	0	1	pos	1	no	ye	no	no	0	0	373	1	1	0
72	F	YES	1	2	1	0	32.7111	0	0	0	0	neg	0	no	no	no	no	0	0	370	1	1	0
46	M	NO	1	0	3		23.9995	0	0	0	0	neg	0	no	no	no	no	0	0	359	1	1	0
34	F	YES	3	2	2	0	26.6389	0	0	0	1	neg	0	no	no	no	no	0	0	367	1	1	0
6	F	NO	0	0	2	0	17.7583	0	0	0	0	pos	3	no	no	ye	no	1	0	365	1	1	0
54	F	YES	0	0	1	0	22.5183		1	0	1	neg	0	no	no	no	no	1	0	381	1	1	0
26	F	YES	2	2	2	0	25.1162	0	1	0	0	pos	1	ye	no	no	no	0	0	378	1	1	0
18	F	YES	1	0	2	0	20.1746	0	1	0	0	pos	1	no	no	no	no	0	0	381	1	1	0
6	M	NO	1	0	2	0	17.6784	0	0	0	0	pos	2	no	no	no	no	1	0	352	1	1	0
8	F	YES	1	0	3	0	15.9593	0	0	0	0	pos	2	no	no	no	no	0	0	391	1	1	0
23	F	NO	2	0	3	0	18.8816	0	0	0	0	pos	2	no	no	no	no	0	0	381	1	1	0
12	F	NO	1	2	3	0	31.1634	0	0	0	0	pos	2	no	no	no	no	0	0	381	1	1	0
45	M	NO	1	2	3	1	26.7109	0	0	0	0	pos	2	no	no	no	no	1	0	381	1	1	0
35	F	YES	1	2	1	0	29.3847	0	1	0	0	pos	3	no	no	no	no	0	0	381	1	1	0
54	F	YES	3	2	3	0	27.4884	0	0	0	0	pos	2	ye	no	no	no	0	0	381	1	1	0
19	F	NO	1	0	3	0	23.7253	0	0	0	0	pos	2	no	no	no	no	0	0	381	1	1	0
13	F	NO	1	0	3	0	17.9845	0	0	0	0	pos	2	no	no	no	no	0	0	381	1	1	0
40	F	NO	2	2	1	0	25.0361	0	1	0	1	pos	1	no	no	no	no	0	0	380	1	1	0
61	M	YES	1	0	2	0	24.0766	0	0	0	0	neg	0	no	no	no	no	0	0	380	1	1	0
23	F	NO	2	2	3	0	25.721	0	0	0	0	pos	2		no	no	no	0	0	381	1	1	0
15	M	NO	0	0	3	0	24.6826		0	0	0	pos	2	no	no	no	no	0	0	381	1	1	0
75	F	NO	1	0	3	0	20.8889	0	0	0	1	pos	2	no	no	no	no	0	0	381	1	1	0
28	F	NO	2	2	2	0	26.6655	0	0	0	0	pos	1	no	no	no	ye	0	0	381	1	1	0
29	M	NO	1	2	2	0	29.691	0	0	0	0	pos	1	no	ye	no	ye	0	0	381	1	1	0
11	M	YES	0	0	2	0	22.4218	0	0	0	0	neg	0	no	no	no	ye	0	0	381	1	1	0
41	F	YES	1	2	2	0	28.757	0	0	0	0	neg	0	no	ye	no	ye	0	0	381	1	1	0
52	F	NO	2	2	2	0	26.3961	0	1	0	0	pos	1	no	ye	no	ye	0	0	381	1	1	0
20	F	NO	2	0	2	0	23.5139	0	0	0	0	pos	3	no	no	no	no	0	0	381	1	1	0
10	M	YES	1	0	2	0	15.376	0	0	0	0	pos	3	no	no	no	no	1	0	381	1	1	0
22	F	NO	2	2	2	0	30.3745	0	0	0	0	pos	3	no	no	no	no	0	0	381	1	1	0
3	F	NO	0	0	1	0	16.261	0	0	0	0	neg	0	no	no	no		1	0	381	1	1	0
24	F	YES	1	0	2	0	22.2667	0	0	0	0	pos	3	no	no	no	ye	0	0	380	1	1	0
55	M	NO	1	2	2	0	26.227	0	0	0	1	pos	1	no	no	no	no	0	0	381	1	1	0
56	M	YES	2	2		0	32.281	0	0	0	1	pos	1	ye	no	ye	no	0	0	381	1	1	0
15	M	NO	1	2	3	0	27.438	0	1	0	0	pos	3	no	no	no	ye	0	0	380	1	1	0
1	M	NO	1	0	1	0	17.0068	0	1	0	1	pos	1	no	no	no	no	0	0	366	1	1	0
48	F	YES	2	2	3	0	37.3932	0	0	0	0	pos	1	no	no	no	no	0	0	381	1	1	0
42	F	NO	3	0	3	0	22.7467	0	0	0		pos	1	no	no	no	no	0	0	381	1	1	0
38	M	NO	1	2	3	0	28.5467	0	0	0	0	pos	1	ye	no	no	no	0	0	381	1	1	0
43	F	YES	1	2	3	0	32.674	0	0	0	0	pos	1	no	no	no	no	0	0	381	1	1	0
56	F	NO	1	2	3	0	29.7561	0	0	0	0	pos	1	no	no	no	no	0	0	381	1	1	0
16	F	NO	1	0	1	0	28.4799	0	1	0	1	neg	0	no	no	ye	ye	0	0	381	1	1	0
27	M	YES	2	2	3	0	28.7614	0	1	0	0	pos	3		no	no	ye	0	0	362	1	1	0
50	F	NO	1	2	3	0	30.4857	0	0	0	0	pos	1	no	no	no	no	0	0	375	1	1	0
4	M	NO	1	0	1	0	15.1474	0	0	0	0	pos	1	no	no	no	no	0	0	382	1	1	0
25	F	NO	2	2		0	25.8997	0	0	1	0	neg	0	no	no	no	no	0	0	383	1	1	0
16	M	NO	0	0	1	0	19.0694	0	0	0	0	pos	3	no	no	no	no	0	0	382	1	1	0
13	M	NO	1	0	2	0	17.4854	0	1	0	0	pos	1	no	no	no	ye	1	0	381	1	1	0
33	M	YES	1	0	2	0	23.7282	0	1	0	0	pos	1	ye	ye	no	ye	0	0	381	1	1	0
41	F	NO	3	0	1	0	23.1755	0	0	0	0	pos	3	no	no	no	no	0	0	382	1	1	0
16	M	NO	1	0	3	0	21.0355	0	0	0	0	pos	2	no	no	no	no	0	0	368	1	1	0
79	F	NO	1	2	1	0	33.7997	0	1	0	0	pos	3	no	no	no	no	0	0	365	1	1	0
10	F	NO	0	2	2	0	25.4524	0	0	0	0	pos	1	no	no	no	ye	0	0	381	1	1	0
53	M	YES	2	2	3	0	30.111	0	0	0	0	neg	0	no	no	no	no	0	0	385	1	1	0
11	M	NO	2	0	1	0	16.0965	0	1	0	0	pos	1	no	no	no	no	0	0	366	1	1	0
9	F	NO	1	0	1	0	16.2964	0	1	0	0	pos	1	no	no	no	no	0	0	366	1	1	0
6	M	NO	1	0	1	0	14.7715	0	1	0	0	pos	3	no	no	no	no	1	0	382	1	1	0
9	F	NO	0	0	3	0	13.9357	0	0	0	0	pos	3	no	no	no	no	0	0	382	1	1	0
13	F	NO	1	0	3	0	18.7556	0	0	0	0	pos	3	no	no	no	no	0	0	397	1	1	0
37	F	YES	2	2	2	0	27.6817	0	0	0	0	pos	3	no	ye	no	no	0	0	368	1	1	0
33	M	NO	1	2	2	0	29.3444	0	1	0	0	pos	2	no		no	no	0	0	387	1	1	0
23	M	NO	2	0	2	0	22.8624	0	1	0	0	pos	2	no	no	no	no	0	0	353	1	1	0
13	M	NO	1	0	2	0	19.8903	0	0	0	0	pos	3	ye	no	no	no	0	0	367	1	1	0
26	F	NO	0	0	2	0	24.3266	0	1	0	0	pos	2	no	no	no	no	0	0	359	1	1	0
50	M	YES	1	0	2	0	24.2288	0	0	0	1	pos	1	no	ye	no	no	0	0	380	1	1	0
40	M	NO	2	2	1	0	25.2709	0	1	0	1	neg	0		no	no	no	0	0	377	1	1	0
9	M	NO	1	2	1	0	22.7503	0	1	0	0	neg	0	no	no	no	no	1	0	378	1	1	0
30	F	NO	2	2	2	0	28.9778	0	0	0	0	neg	0	no	no	no	no	1	0	378	1	1	0
1	M	NO	1	2	2	0	19.8413	0	0	0	0	neg	0	no	no	no	no	1	0	377	1	1	0
28	F	NO	1	2	2	0	30.0444	0	0	0	0	neg	0	no	no	no	no	0	0	377	1	1	0
61	F	YES	2	2	2	0	26.2605	0	1	0	0	pos	3	no	no	no	no	1	0	370	1	1	0
28	M	NO	0	2	2	0	25.3486	0	0	0	0	pos	3	ye	no	no	no	0	0	352	1	1	0
44	M	NO	0	2	2	0	31.6387	0	0	0	0	pos	1	no	no	no	ye	0	0	368	1	1	0
13	F	NO	1	0		0	22.9534	0	0	0	0	pos	1	no	no	no	no	0	0	361	1	1	0
11	M	YES	1	0	1	0	19.9538	0	0	0	0	pos	3	no	no	no	no	1	0	377	1	1	0
6	M	NO	0	0		0	13.3131	0	0	0	0	pos	1	no	no	no	no	0	0	366	1	1	0
6	F	NO	2	0	1	0	16.2126	0	0	0	0	pos	1	no	no	no	no	0	0	355	1	1	0
46	F	YES	1	2	2	0	26.17	0	0	0	1	pos	1	no	no	no	ye	0	0	374	1	1	0
54	F	NO	1	2	2	0	32.1332	0	0	0	0	neg	0	no	no	no	no	0	0	379	1	1	0
30	M	NO	1	2	1	0	28.4393	0	0	0	0	pos	1	no	no	no	no	0	0	360	1	1	0
30	M	NO	1	2	2	0	33.2414	0	0	0	0	neg	0	no	no	no	no	1	0	377	1	1	0
44	M	NO	2	2	1	0	36.8341	0	0	0	0	neg	0	no	no	no	no	0	0	372	1	1	0
23	M	NO	2	0	1	0	21.1719	0	0	0	1	pos	3	no	no	no	no	0	0	379	1	1	0
47	F	YES	3	2	1	0	29.4131	0	0	0	0	pos	3	no	no	no	no	0	0	368	1	1	0
17	F	NO	1	1	1	0	15.8486	0	0	0	0	neg	0	no	no	no	no	0	0	363	1	1	0
40	F	NO	3	2	1	0	27.6	0	0	0	0	neg	0	no	no	no	no	0	0	378	1	1	0
65	M	YES	1	2	1	0	26.5039	0	0	0	0	neg	0	no	no	no	no	0	0	362	1	1	0
48	F	YES	2	0	1	0	19.8686	0	0	0	0	pos	3	no	no	no	no	0	0	377	1	1	0
8	F	NO	1	2	1	0	20.752	0	0	0	0	pos	3	no	no	no	no	0	0	380	1	1	0
42	F	NO	2	2	3	0	34.5168	0	1	0	0	pos	2	no	no	no	no	0	0	368	1	1	0
44	F	NO	1	0	3	0	23.7388	0	0	0	0	pos	3	no	no	no	no	0	0	368	1	1	0
70	F	NO	0	2	3	0	28.8516	0	0	0	0	pos	3	no	no	no	no	1	0	363	1	1	0
18	M	NO	0	0	1	0	20.6279	0	1	0	0	pos	2	no	no	no	no	0	0	375	1	1	0
12	F	NO	1	0	1	0	18.3814	0	1	0	0	pos	1	no	no	no	no	1	0	364	1	1	0
14	F	NO	1	1	1	0	14.8459	0	1	0	0	pos	1	no	no	no	no	1	0	364	1	1	0
39	M	YES	1	2	1	0	26.396	0	1	0	0	pos	1	no	no	no	no	0	0	364	1	1	0
5	M	YES	1	0	2	0	16.5289	0	0	0	0	pos	3	no	no	no	no	1	0	371	1	1	0
11	F	YES	1	0	3	0	21.6723	0	1	0	0	pos	1	no	no	no	no	1	0	371	1	1	0
55	M	NO	1	2	2	0	29.9556	0	0	0	0	pos	2	no	no	no	no	0	0	381	1	1	0
47	M	NO	3	0	3	0	22.6883	0	1	0	1	pos	2	no	no	no	no	0	0	386	1	1	0
76	M	NO	0	0	1	0	23.5556	0	1	0	0	pos	3	no	no	no	no	0	0	367	1	1	0
39	M	YES	1	1	1	0	18.0886	0	1	0	1	pos	3	no	no	no	no	0	0	374	1	1	0
33	F	NO	2	0	2	0	23.975	0	0	0	0	pos	1	no	no	no	no	0	0	364	1	1	0
65	F	NO	1	2	2	0	28.3565	0	0	0	1	pos	3	no	no	no	no	0	0	381	1	1	0
18	F	YES	1	0	1	0	28.0082	0	1	0	0	pos	3	ye	no	no	no	0	0	455	1	1	0
24	F	NO	1	2	1	0	27.5763	0	1	0	0	pos	3	ye	no	no	no	0	0	455	1	1	0
15	F	NO	1	0	1	0	27.5	1	1	0	0	pos	3	ye	no	no	no	0	0	455	1	1	0
50	F	YES	2	2	1	0	29.0667	0	1	0	0	pos	3	ye	no	no	no	0	0	455	1	1	0
62	M	NO	1	0	1	0	24.4473	0	1	0	0	pos	3	ye	no	no	no	0	0	455	1	1	0
26	M	NO	1	0	1	0	23.5286	0	1	0	0	pos	3	no	no	no	no	0	0	455	1	1	0
26	M	NO	2	0		0	23.4236	0	0	0	1	pos	3	ye	no	no	no	0	0	381	1	1	0
59	F	YES	1	2	3	0	27.5367	0	0	0	0	neg	0	no	no	no	no	0	0	373	1	1	0
60	F	NO	1	2	3	0	26.7094	0	0	0	0	pos	3	ye	no	no	no	0	0	375	1	1	0
17	M	NO	1	0	2	0	20.3223	0	0	0	0	pos	3	no	no	no	ye	0	0	374	1	1	0
36	F	NO	2	2	2	0	33.7778	0	0	0	0	pos	3	no	no	no	no	0	0	365	1	1	0
52	F	NO	1	0	2	0	24.1217	0	0	0	1	pos	1	no	no	no	no	0	0	379	1	1	0
14	F	NO	0	0	2	0	22.6431	0	0	0	0	neg	0	no	no	no	no	0	0	367	1	1	0
35	F	YES	1	2	2	0	27.1918	0	0	0	0	pos	3	no	no	ye	no	0	0	366	1	1	0
55	F	YES	1	2	2	0	35.7072	0	0	0	0	pos	3	no	no	ye	no	0	0	365	1	1	0
34	F	NO	2	2	2	0	25.1532	0	0	0	0	pos	3	no	no	ye	no	0	0	365	1	1	0
63	M	YES	0	2	2	0	25.3679	0	0	0	0	pos	3	ye	ye	ye	no	0	0	366	1	1	0
4	M	YES	1	0	2	0	16.9667	0	0	0	0	pos	3	no	no	ye	no	1	0	366	1	1	0
20	M	NO	0	0	2	0	24.8358	0	0	0	0	pos	2	no	no	no	no	0	0	368	1	1	0
22	M	YES	1	0	2	0	20.0546	0	0	0	1	pos	2	no	no	no	no	0	0	368	1	1	0
45	M	YES	2	0	2	0	23.533	0	0	0	0	pos	2	ye	no	no	no	0	0	368	1	1	0
90	M	YES	1	2	2	1	29.8216	0	0	0	0	pos	2	no	no	no	no	0	0	370	1	1	0
51	F	YES	1	2	3	0	41.5333	0	0	0	0	pos	1	no	no	no	no	0	0	376	1	1	0
37	F	NO	1	2	3	0	26.3556	0	0	0	1	pos	1	no	no	no	no	0	0	367	1	1	0
15	M	NO	0	0	3	0	17.0677	0	0	0	0	pos	1	no	no	no	no	1	0	367	1	1	0
41	F	NO	1	2	3	0	26.2725	0	0	0	0	neg	0	no	no	no	no	0	0	385	1	1	0
24	M	NO	2	2	2		33.0955	0	0	0	1	pos	1	no	no	no	no	0	0	371	1	1	0
47	M	NO	1	2	2	0	29.0174	0	1	0	1	pos	2	no	ye	no	no	0	0	381	1	1	0
7	F	NO	1	0	2	0	16.383	0	1	0	0	pos	2	no	no	no	no	0	0	381	1	1	0
49	F	YES	2	0	2	1	23.7542	0	0	0	1	pos	1	no	no	no	no	0	0	371	1	1	0
23	M	NO	1	0	2		23.9995	1	0	0	1	pos	1	ye	no	no	no	0	0	380	1	1	0
26	F	NO	3	2	2	0	28.0689	0	0	0	0	neg	0	no	no	no	no	0	0	382	1	1	0
25	M	YES	2	2	1	0	35.9963	0	1	0	1	pos	3	ye	no	no	no	0	0	357	1	1	0
14	M	NO	1	0	1	0	16.2155	0	1	0	0	pos	1	no	no	no	no	0	0	358	1	1	0
56	M	NO	2	0	1	0	23.3425	0	0	0	1	neg	0	no	ye	no	no	0	0	381	1	1	0
2	F	YES	2	0	1	0	17.284	0	1	0	0	pos	3	no	no	no	no	1	0	382	1	1	0
50	F	NO	2	2	1	0	29.0861	0	0	0	0	neg	0	no	no	no	ye	0	0	369	1	1	0
19	F	NO	1	2	1	0	30.7809	0	1	0	0	pos	3	no	no	no	no	0	0	365	1	1	0
48	F	NO	2	2	2	0	26.4024	0	0	0	0	neg	0	no	no	no	no	0	0	370	1	1	0
30	M	NO	1	0	1	0	23.5294	0	1	0	0	pos	3	no	no	no	no	0	0	421	1	1	0
25	F	NO	2	0	3	0	21.5655	0	0	0	1	pos	1	ye	no	no	no	0	0	362	1	1	0
43	F	YES	3	2	1	0	31.446	0	0	0	0	neg	0	ye	no	no	no	0	0	362	1	1	0
9	M	NO	0	0	1	0	18.8964	0	1	0	0	pos	1	no	no	no	no	0	0	381	1	1	0
46	F	NO	3	2	2	0	27.9513	0	0	0	0	pos	1	ye	no	no	no	0	0	381	1	1	0
26	F	NO	2	2	2	0	35.0293	0	0	0	0	pos	1	ye	no	no	no	0	0	381	1	1	0
20	F	NO	2	0	1	0	22.5073	0	0	0	0	neg	0	no	no	no	no	0	0	381	1	1	0
52	F	NO	2	2	3	0	31.629	0	0	0	0	pos	3	no	no	no	no	0	0	382	1	1	0
11	F	NO	1	0	2	0	16.8448	0	1	0	0	neg	0	no	no	no	no	0	0	380	1	1	0
19	M	YES	1	0	1	0	18.2092	0	0	0	0	pos	2	no	ye	no	no	0	0	372	1	1	0
80	M	YES	1	0	3	0	24.6669	0	0	0	1	pos	3	no	no	no	no	0	0	366	1	1	0
47	F	NO	1	2	2	0	30.5865	0	0	0	0	neg	0	no	no	no	no	0	0	372	1	1	0
81	M	YES	2	2	3	0	25.7294	0	1	0	0	pos	3	no	no	no	no	0	0	376	1	1	0
40	F	YES	2	2	3	0	29.6068	0	0	0	0	neg	0	no	no	no	no	0	0	364	1	1	0
19	M	NO	0	2	3	0	39.9265	0	1		0	pos	3	no	no	no	no	1	0	379	1	1	0
31	M	NO	2	2	2	0	25.6165	0	0	0	0	pos	3	no	no	ye	no	0	0	360	1	1	0
14	F	NO	1	0	1	0	25.7885	0	0	0	0	neg	0	no	no	no	no	1	0	368	1	1	0
14	M	NO	1	0	1	0	21.4623	0	0	0	0	neg	0	no	no	no	no	1	0	368	1	1	0
19	F	NO	0	0	2	0	25.2712	0	0	0	0	pos	3	no	no	no	no	0	0	367	1	1	0
41	M	YES	1	2	2	0	29.3848	0	0	0	0	pos	3	no	no	no	no	0	0	366	1	1	0
18	F	NO	1	0	2	0	21.3039	0	0	0	0	pos	3	no	no	no	no	1	0	365	1	1	0
67	F	YES	0	0	1	0	19.6311	0	1	0	1	neg	0	no	no	no	no	0	0	359	1	1	0
48	F	NO	1	2	1	0	28.0243	0	0	0	0	pos	3	no	no	no	no	0	0	360	1	1	0
27	M	NO	2	0	1	0	23.6332	0	1	0	0	pos	3	no	no	no	no	0	0	74	1	1	0
24	F	NO	1	0	2	0	21.3149	0	0	0	0	pos	1	no	no	no	no	0	0	365	1	1	0
37	F	YES	2	2	1	0	34.6484	0	1	0	0	pos	3	no	no	no	no	0	0	378	1	1	0
49	F	NO	2	2	1	0	26.8977	0	0	0	1	pos	1	ye	no	no	no	0	0	377	1	1	0
11	F	YES	1	2	2	0	26.3111	0	1	0	0	pos	3	no	no	no	no	1	0	368	1	1	0
22	F	NO	1	0	1	0	23.9152	0	0	0	0	pos	1	ye	no	no	no	0	0	381	1	1	0
54	F	NO	1	2	2	0	26.6667	0	1	0	0	pos	2	no	no	no	no	0	0	378	1	1	0
43	F	YES	3	0	1	0	21.229	0	1	0	0	pos	1	no	no	no	no	0	0	379	1	1	0
9	F	NO	1	0	1	0	15.6738	0	0	0	0	pos	2	no	no	no	ye	0	0	376	1	1	0
18	F	NO	0	0	1	0	20.8894	0	0	0	1	pos	1	no	no	no	no	0	0	380	1	1	0
5	F	NO	1	0	1	0	18.5169	0		0	0	pos	3	no	no	no	ye	0	0	356	1	1	0
69	M	NO	1	2	2	1	30.1686	0	0	0	0	pos	3	no	no	ye	no	0	0	350	1	1	0
29	M	YES	1	2	2	0	27.8132	0	0	0	0	pos	3	ye		ye	no	0	0	350	1	1	0
26	F	YES	1	2	2	0	33.7477	0	0	0	1	pos	3	no	ye	ye	no	0	0	350	1	1	0
7	F	NO	1	0	2	0	18.432	0	0	0	0	pos	3	no	no	ye	no	0	0	350	1	1	0
46	M	NO	2	0	1	0	24.7768	0	0	0	0	neg	0	no	ye	no	no	0	0	375	1	1	0
27	F	YES	1	0	2	0	24.1517	0	0	0	0	pos	3	no	no	ye	no	0	0	350	1	1	0
39	F	NO	2	0	1	0	23.5575	0	0	0	0	neg	0	no	no	no	no	0	0	372	1	1	0
33	M	NO	1	2	2	0	29.0188	0	0	0	0	pos	3	no	ye	no	no	0	0	352	1	1	0
63	M	YES	0	0	2	0	24.9991	0	0	0	0	pos	3	ye	no	no	no	0	0	352	1	1	0
2	F	NO	1	0	1	0	14.8502	0	0	0	0	pos	3	no	no	no	no	1	0	377	1	1	0
9	M	NO	1	0	1	0	18.9909	0	0	0	0	pos	3	no	no	no	no	1	0	377	1	1	0
41	F	NO	3	2	1	0	28.5156	0	0	0	0	pos	1	no	no	no	no	0	0	442	1	1	0
11	M	NO	1	0	1	0	15.9505	0	0	0	0	pos	1	no	no	no	no	0	0	373	1	1	0
9	F	NO	1	0	1	0	15.4959	0	0	0	0	pos	1	no	no	no	no	0	0	442	1	1	0
81	M	NO	0	0	3	0	23.04	0	0	0	0	pos	2	ye	no	no	no	0	0	373	1	1	0
25	F	NO	2	0	1	0	20.2848	0	1	0	0	pos	3	no	no	no	no	0	0	365	1	1	0
0	F	NO	1	0	1	0	15.5709	0	0	0	0	pos	1	no	no	no	no	0	0	382	1	1	0
19	F	NO	1	0	2	0	25.7041	0		0	0	neg	0	no	ye	no	no	0	0	371	1	1	0
42	F	NO	2	2	2	0	29.1728	0	0	0	0	neg	0	no	ye	no	no	0	0	379	1	1	0
52	M	NO	1	2	3	0	30.854	0	0	0	0	pos	3	ye	no	no	no	0	0	371	1	1	0
22	F	NO	1	0	3	0	22.171	0	0	0	0	pos	1	ye	no	no	no	0	0	381	1	1	0
12	F	NO	1	2	3	0	29.6094	0	0	0	0	pos	2	no	no	no	no	0	0	373	1	1	0
42	F	NO	1	2	3	0	27.6324	0	0	0	0	pos	2	ye	no	no	no	0	0	373	1	1	0
41	M	NO	3	2	1	0	30.8594	0	0	0	0	neg	0	no	no	no	no	0	0	366	1	1	0
56	F	NO	2	2	2	0	35.955	0	0	0	0	pos	3	no	no	no	no	0	0	381	1	1	0
24	F	NO	1	2	2	0	27.7008	0	1	0	0	pos	1	no	no	no	ye	0	0	368	1	1	0
7	M	YES	1	0		0	18.688	0	0	0	0	pos	2	no	no	no	no	1	0	381	1	1	0
11	M	NO	1	0		0	19.3015	0	0	0	0	pos	2	no	no	no	no	0	0	382	1	1	0
26	F	YES	2	2	2		34.8288	0	1	0	1	pos	1	ye	no	no	no	0	0	371	1	1	0
39	M	NO	2	2	3	0	29.0079	0	0	0	1	pos	3	no	no	no	no	0	0	364	1	1	0
26	M	NO	2	2	3	0	29.4029	0	0	0	0	pos	3	no	no	no	no	0	0	382	1	1	0
71	F	YES	1	2	3	0	32.0312	0	0	0	0	pos	3	no	no	no	no	0	0	382	1	1	0
12	F	NO	1	2	2	0	27.078	0	0	0	0	pos	1	no	no	no	no	0	0	381	1	1	0
40	F	NO	2	2	1	0	31.2434	0	0	0	1	neg	0	no	no	no	no	0	0	381	1	1	0
5	M	NO	1	0	1	0	16.0241	0	0	0	0	neg	0	no	no	no	no	1	0	381	1	1	0
24	M	NO	1	2	2	0	26.8898	0	1	0	1	pos	1	ye	no	no	no	0	0	368	1	1	0
11	M	NO	1	0	1	0	22.4245	0	0	0	0	pos	2	no	no	no	no	1	0	358	1	1	0
5	F	NO	1	0	3	0	16.7361	0	0	0	0	pos	1	no	no	no	no	0	0	381	1	1	0
24	F	NO	2	2	3	0	25.3778	0	0	0	0	pos	1	no	no	no	no	0	0	381	1	1	0
26	M	NO	1	0	3	0	22.8207	0	1	0	0	pos	2	no	no	no	no	0	0	381	1	1	0
48	F	YES	2	2	3	0	29.1363		0	0	1	neg	0	no	no	no	no	0	0	381	1	1	0
1	F	NO	1	0	1	0	15.5464	0	1	0	0	pos	3	no	no	no	no	0	0	382	1	1	0
54	M	NO	1	2	2	0	28.9698	0	1	0	1	neg	0	no	no	no	no	0	0	382	1	1	0
63	F	YES	1	2	1	0	26.4889	0		1	0	pos	1	no	no	no	no	0	0	360	1	1	0
33	M	NO	1	2	2	0	36.6179	0	0	0	1	pos	3	no	no	no	no	0	0	380	1	1	0
18	F	NO	1	2	2	0	32.1039	0	0	0	0	pos	3	no	no	no	no	0	0	380	1	1	0
33	M	NO	1	0	1	0	23.1849	0		1	1	pos	1	no	no	no	no	0	0	360	1	1	0
46	F	NO	1	0	1	0	24.315	0	0	0	0	pos	1	no	no	no	no	0	0	380	1	1	0
22	F	NO	1	2	1	0	26.4218	0	0	0	0	pos	1	no	no	no	no	0	0	381	1	1	0
46	M	YES	2	2	1	0	26.9372	0	0	0	0	neg	0	no	no	no	no	0	0	376	1	1	0
1	M	NO	1	0	1	0	17.5	0	1	0	0	pos	1	no	no	no	no	0	0	437	1	1	0
21	F	YES	2	0	3	0	20.4876	0	1	0	0	pos	2	no	no	no	no	1	0	370	1	1	0
35	F	YES	2	2	1	0	26.2708	0	0	0	1	pos	1	no	no	no	no	0	0	358	1	1	0
36	M	NO	3	2	1	0	26.6476	0	0	0	1	pos	1	no	no	no	no	0	0	358	1	1	0
53	F	YES	4	2	1	0	33.6897	0	0	0	0	pos	1	no	no	no	no	0	0	358	1	1	0
22	F	NO	1	2	2	0	29.4321	0		0	0	pos	2	no	no	no	no	0	0	377	1	1	0
54	M	NO	2	2	2	0	27.2463	0	1	0	1	pos	2	no	no	no	no	0	0	381	1	1	0
14	M	YES	1	2	2	0	26.3646	0	1	0	0	pos	2	no	no	no	no	0	0	379	1	1	0
23	M	NO	2	2	2	0	33.305	0	1	0	1	pos	2	ye	no	no	no	0	0	379	1	1	0
50	F	NO	1	2	2	0	33.498	0	1	0	0	pos	2	no	no	no	no	0	0	379	1	1	0
11	F	NO	1	0	2	0	22.3666	0	0	0	0	pos	3	no	no	no	no	1	0	371	1	1	0
24	F	YES	2	0	1	0	24.4946	0	0	0	0	neg	0	no	no	no	no	0	0	381	1	1	0
25	F	YES	1	2		0	25.6312	0	0	0	0	pos	3	ye	no	no	no	0	0	381	1	1	0
36	M	YES	1	2		0	29.3724	0	0	0	1	pos	3	no	no	no	no	0	0	381	1	1	0
40	F	NO	1	2	1	0	25.8897	0		1	0	pos	1	no	no	no	no	0	0	360	1	1	0
57	M	NO	1	0	3	0	24.9481	0		0	0	neg	0	ye	no	no	no	0	0	380	1	1	0
38	M	NO	1	2	1	0	26.1377	0	0	0	0	pos	1	no	ye	no	no	0	0	375	1	1	0
44	M	YES	2	2	2	0	28.6979	0	0	0	0	neg	0	no	no	no	no	0	0	376	1	1	0
39	F	YES	2	2	2	0	36.3275	0		0	0	pos	2	no	no	no	no	0	0	377	1	1	0
18	M	NO	1	0	2	0	19.8791	0		0	0	pos	2	no	no	no	no	0	0	377	1	1	0
20	F	NO	1	2	2	0	36.5998	0		0	0	pos	2	no	no	no	no	0	0	377	1	1	0
20	M	NO	2	0	2	0	23.4948	0		0	0	pos	2	no	no	no	no	0	0	377	1	1	0
35	M	YES	2	2	2	0	36.7036	0	1	0	0	pos	1	no	no	no	no	0	0	376	1	1	0
62	F	YES	2	2	2	0	29.5525	0	1	0	0	pos	3	no	no	no	no	0	0	379	1	1	0
24	M	NO	1	0	2	0	24.2031	0	1	0	0	pos	3	no	no	no	no	0	0	379	1	1	0
36	F	NO	2	2	2	0	31.7323	0	0	0	1	pos	3	no	no	no	no	0	0	368	1	1	0
10	F	NO	1	0	2		18.4362	0	0	0	0	pos	3	no	no	no	no	1	0	371	1	1	0
34	F	NO	1	2	3	0	29.604	0	1	0	0	pos	3	no	no	no	no	0	0	376	1	1	0
38	M	YES	1	2	3	0	25.0376	0	1	0	0	pos	3	no	ye	no	no	0	0	376	1	1	0
67	F	YES	0	0	3	1	23.9025	0	0	0	0	pos	3	no	no	no	no	1	0	377	1	1	0
26	F	NO	2	0	2	0	19.8568	0	0	0	0	pos	3	no	no	no	no	1	0	367	1	1	0
13	M	NO	1	0	2	0	22.5466	0	0	0	0	neg	0	no	no	no	no	1	0	371	1	1	0
42	F	YES	3	2	2	0	27.3672	0	0	0	1	neg	0	no	no	no	no	0	0	371	1	1	0
38	F	NO	3	2	1	0	25.7196	0	0	0	0	pos	1	no	ye	no	ye	0	0	377	1	1	0
14	M	YES	1	0	2	0	17.4044	0	1	0	0	pos	1	no	no	no	no	1	0	371	1	1	0
78	F	NO	1	0	2	0	24.6194	0	1	0	0	pos	1	no	no	no	no	0	0	367	1	1	0
45	F	NO	2	2	2	0	32.4547	0	0	0	0	pos	1	no	no	no	no	0	0	364	1	1	0
47	M	NO	2	2	2	0	26.7188	0	0	0	0	pos	1	no	no	no	no	0	0	364	1	1	0
4	M	NO	1	0	2	0	15.4887	0	0	0	0	pos	3	no	no	no	no	1	0	365	1	1	0
62	F	NO	1	2	3	0	25.9934	0	0	0	0	neg	0	no	no	no	no	0	0	378	1	1	0
30	F	YES	0	2	2	0	27.6545	0	1	0	1	pos	2	no	ye	no	no	0	0	378	1	1	0
21	F	NO	1	0	2	0	24.3418	0	1	0	0	pos	1	no	no	no	no	0	0	367	1	1	0
30	M	YES	2	2	2	0	25.5677	0	0	0	0	pos	1	no	no	no	no	0	0	351	1	1	0
0	F	NO	1	2	2	0	37.8072	0	0	0	0	pos	3	no	no	no	no	1	0	365	1	1	0
36	M	NO	2	2	2	0	26.8898	0	0	0	0	pos	3	no	ye	no	ye	0	0	365	1	1	0
55	M	YES	1	2	2	0	39.3456	0	0	0	0	pos	3	ye	ye	no	ye	0	0	365	1	1	0
52	M	YES	1	0	2	0	22.0642	0	1	0	1	pos	1	no	no	no	no	0	0	366	1	1	0
11	F	NO	1	2	1	0	24.1415	0	0	0	0	pos	3	no	no	no	no	1	0	355	1	1	0
2	M	NO	1	0	2	0	14.348	0	0	0	0	neg	0	no	no	no	no	1	0	370	1	1	0
37	M	YES	2	0	2	0	21.883	0	0	0	1	neg	0	ye	no	no	no	1	0	369	1	1	0
46	M	NO	1	0	2	0	21.8724	0	0	0	0	pos	2	no	no	no	no	0	0	378	1	1	0
43	M	NO	1	0	1	0	22.8937	0	0	0	0	pos	2	no	no	no	ye	0	0	380	1	1	0
5	F	NO	1	0	2	0	14.8633	0	0	0	0	neg	0	no	no	no	no	1	0	377	1	1	0
7	M	NO	1	0	1	0	14.7929	0	0	0	0	pos	3	no	no	no	no	1	0	355	1	1	0
5	F	NO	1	0	2	0	15.4599	0	1	0	0	pos	2	no	no	no	no	1	0	378	1	1	0
31	M	NO	1	2	2	0	27.4298	0	0	0	0	pos	2	ye	no	no	no	0	0	362	1	1	0
56	F	NO	2	2	1	0	32.7932	0	1	0	1	neg	0	no	no	no	no	0	0	379	1	1	0
11	M	NO	1	0	3	0	15.3839	0	0	0	0	pos	3	no	no	no	no	0	0	381	1	1	0
35	M	NO	1	0	3	0	23.2872	0	0	0	0	pos	3	no	no	no	no	0	0	381	1	1	0
18	M	NO	1	0	3	0	24.3225	0	0	0	0	pos	3	no	ye	no	no	0	0	381	1	1	0
55	M	NO	1	2	1	0	33.2351	0	0	0	0	pos	1	no	no	no	no	0	0	381	1	1	0
38	F	YES	1	2		0	26	0	0	0	0	pos	3	no	no	no	no	0	0	381	1	1	0
5	M	NO	1	0	2	0	16.1979	0	0	0	0	pos	2	no	no	no	no	1	0	362	1	1	0
21	F	NO	2	2	2	0	25.0868	0	0	0	0	pos	2	no	no	no	no	0	0	362	1	1	0
12	M	NO	1	0	2	0	18.2857	0	0	0	0	pos	2	no	no	no	no	1	0	362	1	1	0
10	M	NO	1	0	2	0	17.174	0	0	0	0	pos	2	no	no	no	no	1	0	361	1	1	0
60	F	NO	1	2	3		33.9664	0	0	0	0	pos	1	no	no	no	no	0	0	373	1	1	0
52	F	YES	1	2	2	0	32.2581	0	0	0	0	pos	2	no	no	no	no	0	0	362	1	1	0
25	F	NO	2	0	1	0	20.7848	0	0	0	0	neg	0	no	no	no	no	0	0	381	1	1	0
4	M	YES	1	2	1	0	19.0311	0	0	0	0	pos	2	no	no	no	no	0	0	373	1	1	0
50	F	YES	3	2	2	1	38.4099	0	0	0	0	pos	2	no	no	no	no	0	0	381	1	1	0
57	M	YES	1	0	2	0	23.9162	0	0	0	1	pos	1	no	no	no	no	0	0	358	1	1	0
59	M	NO	1	2	3	0	25.9287	0	0	0	0	pos	1	no	no	no	ye	0	0	365	1	1	0
32	M	NO	1	2	1	0	25.6896	0		0	0	pos	1	no	no	no	no	1	0	352	1	1	0
19	F	YES	1	0	2	0	22.192	0	0	0	1	pos	2	ye	ye	no	no	0	0	376	1	1	0
49	F	YES	4	2	2	0	38.3788	0	0	0	0	pos	1	ye	ye	no	no	0	0	372	1	1	0
41	F	NO	3	2	2	0	36.6603	0	0	0	1	pos	1	no	no	no	no	0	0	357	1	1	0
4	F	NO	1	0	3	0	16.3646	0	0	0	0	pos	1	no	no	no	no	1	0	375	1	1	0
5	F	NO	1	0	1	0	16.8896	0	0	0	0	pos	3	no	no	no	no	1	0	377	1	1	0
16	M	NO	0	0	2	0	24.0238	0	1	0	1	pos	3	no	no	no	no	0	0	373	1	1	0
65	M	NO	1	0	1	0	24.4352	0		0	0	pos	1	no	no	no	no	1	0	378	1	1	0
46	M	NO	3	2	2	0	28.8927	0	0	0	0	neg	0	no	no	no	no	1	0	360	1	1	0
58	F	YES	1	2	2	0	37.195	0	0	0	0	pos	3	no	no	no	no	0	0	377	1	1	0
63	M	YES	1	2	2	0	29.6698	0	0	0	1	pos	3	no	no	no	no	0	0	377	1	1	0
38	M	NO	1	2	2	0	29.2237	0	0	0	0	pos	3	ye	no	no	no	0	0	377	1	1	0
33	F	NO	1	2	2	0	26.7759	0	0	0	1	pos	3	no	no	no	no	0	0	377	1	1	0
51	F	NO	3	2	2	0	31.1634	0		0	1	pos	1	no	no	no	no	0	0	380	1	1	0
54	F	NO	2	2	2	0	25.7885	0	0	0	1	pos	3	no	no	no	no	0	0	381	1	1	0
23	F	YES	1	2	3	0	37.9262	0	0	0	0	pos	1	ye	no	no	no	0	0	379	1	1	0
23	F	NO	2	2	3	0	25.0439	0	0	0	0	pos	1	no	no	no	no	0	0	393	1	1	0
53	F	YES	2	2	2	0	32.3232	0		0	1	pos	1	no	ye	no	no	0	0	374	1	1	0
18	F	NO	1	0	2	0	22.9719	0	1	0	0	pos	3	no	no	no	no	0	0	380	1	1	0
29	M	NO	1	2	2	0	27.2817	0	1	0	1	pos	3	no	no	no	no	0	0	380	1	1	0
48	F	NO	2	2	1	0	30.7809	0	0	0	0	pos	1	no	no	no	no	0	0	455	1	1	0
16	M	NO	1	0	2	0	24.4905	0	0	0	0	pos	3	ye	no	no	no	1	0	367	1	1	0
55	F	YES	1	2	1	0	32.088	0	0	0	0	pos	1	no	no	no	no	0	0	372	1	1	0
19	M	NO	1	0	2	0	22.3659	0	0	0	0	neg	0	no	no	no	no	0	0	371	1	1	0
16	M	NO	1	2	1	0	33.7408	0	0	0	0	pos	2	no	no	no	no	1	0	371	1	1	0
41	M	NO	1	2	1	0	36.9585	0	0	0	0	pos	2	ye	ye	no	no	0	0	371	1	1	0
21	F	YES	1	2	1	0	33.9664	0	0	0	0	pos	2	no	no	no	no	0	0	371	1	1	0
67	F	NO	1	2	2	0	31.5301	0	0	0	0	neg	0	no	no	no	ye	0	0	365	1	1	0
47	F	YES	2	0	2	0	22.4323	0	0	0	1	pos	1	no	no	no	no	0	0	378	1	1	0
27	M	NO	1	0	2	0	21.7738	0	0	0	0	pos	1	ye	no	no	no	0	0	373	1	1	0
16	M	NO	0	0	3	0	21.1226	0	0	0	1			no	no	no	no	0	0	367	1	1	0
50	F	YES	2	2	1	0	28.1337	0	0	0	0	neg	0	no	no	no	no	0	0	364	1	1	0
32	F	NO	2	2	1	0	27.5556	0	0	0	0	neg	0	no	no	no	no	0	0	364	1	1	0
27	F	NO	1	0	1	0	23.8054	0	0	0	0	neg	0	no	no	no	no	0	0	364	1	1	0
21	M	NO	2	0	1	0	23.5102	0	0	0	0	neg	0	no	ye	no	no	0	0	364	1	1	0
15	F	NO	0	0	3	0	21.1446	0	0	0	0	pos	2	no	no	ye	no	0	0	381	1	1	0
20	F	NO	2	2	2	0	25.7531	0	0	0	0	pos	3	ye	no	no	no	0	0	380	1	1	0
3	M	NO	1	0	3	0	15.7296	0	0	0	0	pos	2	no	no	ye	no	1	0	381	1	1	0
12	F	NO	1	0	3	0	17.3611	0	0	0	0	pos	2	no	no	ye	no	0	0	381	1	1	0
26	M	NO	2	0	3	0	24.3836	0	0	0	0	pos	2	no	no	ye	no	0	0	381	1	1	0
24	F	NO	1	2	3	0	26.8165	0	0	0	0	pos	2	no	no	ye	no	0	0	381	1	1	0
43	F	NO	2	2	3	0	31.9108	0	0	0	1	pos	2	no	no	ye	no	0	0	381	1	1	0
5	M	NO	1	0	3	0	14.0624	0	0	0	0	pos	2	no	no	ye	no	1	0	381	1	1	0
24	M	NO	1	0	2	0	23.3399	0	0	0	1	pos	2	no	no	no	no	0	0	356	1	1	0
32	F	NO	2	2	1	0	25.4767	0	0	0	0	pos	1	no	no	no	no	0	0	353	1	1	0
35	M	NO	2	2	1	0	32.3266	0	0	0	1	pos	2	no	ye	no	no	0	0	380	1	1	0
21	M	NO	1	1	2	0	18.4672	0	0	0	0	pos	1	no	no	no	no	0	0	381	1	1	0
46	F	NO	2	2	2	0	27.6787	0	0	0	0	neg	0	no	no	no	no	0	0	380	1	1	0
2	F	NO	1	2	1	0	21.2585	0	1	0	0	pos	3	no	no	no	no	0	0	381	1	1	0
40	F	NO	1	2	3		44.7974	0	0	0	0	pos	1	no	no	no	no	0	0	373	1	1	0
42	F	NO	4	2	2	0	25.3906	0	1	0	1	pos	1	no	no	no	no	0	0	376	1	1	0
26	F	NO	1	0	1	0	21.8787	0	0	0	0	pos	1	no	no	no	no	0	0	352	1	1	0
61	F	NO	2	1	3	0	15.6969	0	1	0	0	pos	3	no	no	no	no	0	0	377	1	1	0
62	M	NO	1	1	3	0	17.782	0	1	0	0	pos	3	no	no	no	no	0	0	371	1	1	0
54	F	YES	1	2	2	0	27.8716	0	0	0	1	pos	3	no	no	no	no	0	0	368	1	1	0
52	M	NO	4	2	1	0	32.0367	0	1	0	0	pos	1	no	no	no	no	0	0	374	1	1	0
23	F	YES	2	2	1	0	27.5873	0	1	0	0	pos	1	no	no	no	no	0	0	374	1	1	0
75	F	YES	0	0	3	0	21.7865	0	0	0	1	pos	3	no	no	no		0	0	378	1	1	0
34	F	YES	1	0	2	0	24.6711	0	0	0	0	pos	1	no	no	no	no	0	0	379	1	1	0
10	F	NO	1	0	1	0	22.1421	0	0	0	0	pos	1	no	no	no	no	1	0	351	1	1	0
17	F	NO	1	0	1	0	22.7141	0	0	0	0	pos	2	no	no	no	ye	0	0	381	1	1	0
25	F	NO	1	2	3	0	25.4735	0	0	0	0	pos	1	no	no	no	no	0	0	365	1	1	0
30	F	NO	1	2	3	0	25.8054	0	0	0	0	pos	1	no	no	no	no	0	0	359	1	1	0
12	M	NO	0	0	3	0	20.4467	0	0	0	0	neg	0	no	no	no	ye	0	0	351	1	1	0
49	M	NO	2	2	3	0	26.6728	0	0	0	0	neg	0	no	no	no	ye	0	0	351	1	1	0
49	F	YES	1	2	2	0	27.3399	0	1	0	1	pos	2	no	no	no	no	0	0	354	1	1	0
52	F	NO	3	2	1	0	32.0499	0	1	0	0	pos	3	no	no	no	no	0	0	380	1	1	0
25	M	NO	2	2	2	0	29.4107	0	0	0	1	pos	1	no	no	no	no	0	0	361	1	1	0
17	M	YES	1	0	2	0	17.4219	0	0	0	0	pos	3	no	no	no	no	1	0	363	1	1	0
36	F	NO	1	0	3	0	22.3899	0	0	0	0	pos	1	no	no	no	no	0	0	362	1	1	0
42	M	NO	2	2	3	0	29.34	0	0	0	0	pos	1	ye	no	no	no	0	0	360	1	1	0
77	M	YES	0	0	3	0	21.9443	0	0	0	0	pos	1	no	no	no	no	0	0	360	1	1	0
24	F	NO	2	0	3	0	22.71	0	0	0	0	pos	1	no	no	no	no	0	0	362	1	1	0
19	F	NO	1	0	1	0	24.5205	0	0	0	0	pos	2	ye	ye	no	no	0	0	369	1	1	0
25	M	NO	2	0	3	0	24.7405	0		1	0	pos	1	ye	ye	no	no	0	0	359	1	1	0
80	M	YES	0	2	1	0	35.7555	0	0	0		pos	3	no	no	no	no	0	0	378	1	1	0
40	M	YES	2	0	3	0	21.3995	0	0	0	0			no	no	no	no	1	0	367	1	1	0
36	M	NO	1	2	3	0	29.5398	0	0	0	1			ye	ye	no	no	1	0	367	1	1	0
44	F	NO	1	0	3	0	24.1127	0	0	0	0			no	no	no	no	1	0	367	1	1	0
41	M	NO	1	0	1	0	22.2338	0	0	0	0	pos	1	no	no	no	no	0	0	371	1	1	0
60	F	NO	3	0	3	0	22.8959	0	0	0	0	pos	3	no	no	no	no	0	0	374	1	1	0
33	M	NO	1	0	2	0	21.2239	0	0	0	0	pos	3	no	ye	no	no	0	0	362	1	1	0
6	F	NO	1	0	1	0	15.6241	0	0	0	0	pos	3	no	no	no		1	0	369	1	1	0
43	M	NO	1	2	1	0	26.1066	0	0	0	1	neg	0	ye	ye	no	no	0	0	356	1	1	0
48	F	YES	1	2	2	0	41.1448	0	0	0	0	pos	1	no	no	no	no	0	0	354	1	1	0
28	M	NO	2	2	2	0	26.2227	0	0	0	0	pos	1	no	no	no	no	0	0	354	1	1	0
30	M	NO	2	2	2	0	30.971	0	0	0	0	pos	1	no	no	no	no	0	0	354	1	1	0
26	M	NO	3	2	2	0	33.5306	0	0	0	1	pos	1	no	no	no	no	0	0	354	1	1	0
2	F	NO	0	0	2	0	16.225	0	1	0	0	pos	2	no	no	no	no	1	0	353	1	1	0
13	M	YES	1	0	2	0	22.6448	0	1	0	0	pos	2	no	no	no	no	1	0	353	1	1	0
59	M	NO	1	2	2	0	28.5156	0	0	0	0	pos	1	no	no	no	no	0	0	379	1	1	0
26	M	NO	2	0	2	0	24.4579	0	0	0	0	pos	1	no	no	no	no	0	0	379	1	1	0
3	F	NO	1	0	1	0	14.2843	0	0	0	0	pos	3	no	no	no		1	0	369	1	1	0
3	M	NO	1	2	2	0	28.2118	0	0	0	0	pos	2	no	no	ye	no	1	0	370	1	1	0
22	M	YES	2	0	2	0	22.4059	0	0	0	0	pos	2	no	ye	ye	no	0	0	370	1	1	0
9	F	NO	1	2	2	0	30.6816	0	0	0	0	pos	2	no	no	ye	no	1	0	370	1	1	0
21	M	YES	2	0	2	0	23.4339	0	0	0	0	pos	3	ye	ye	no	no	0	0	362	1	1	0
56	M	YES	1	2	2	0	28.9811	0	0	0	0	pos	3	no	ye	no	no	0	0	362	1	1	0
57	F	NO	1	2	3	0	37.3166	0	0	0	0	pos	1	no	no	no	ye	0	0	366	1	1	0
64	F	YES	2	2	1	0	29.4251	0	1	0	0	pos	2	no	no	no	no	0	0	380	1	1	0
30	M	NO	1	0	3	0	20.6061	0	0	0	1	pos	3	no	no	no	ye	0	0	354	1	1	0
50	M	NO	1	0	1	0	22.3438	0	1	0	1	pos	3	no	no	no	no	0	0	378	1	1	0
19	M	NO	1	0	1	0	20.4237	0	1	0	1	pos	3	no	no	no	no	0	0	378	1	1	0
9	F	YES	1	2	2	0	22.3999	0	0	0	0	neg	0	no	no	no	no	1	0	373	1	1	0
40	M	NO	3	0	2	0	24.196	0	0	0	1	neg	0	no	no	no	no	0	0	372	1	1	0
18	M	YES	1	0	2	0	27.2911	0	0	0	0	neg	0	no	no	no	no	0	0	379	1	1	0
52	F	NO	2	2	2	0	39.3226	0	0	0	0	pos	3	no	no	no	no	1	0	377	1	1	0
12	M	NO	1	0	2	0	17.2613	0	0	0	0	pos	2	no	no	no	no	1	0	350	1	1	0
20	F	NO	1	0	2	0	19.9376	0	0	0	0	pos	1	no	no	no	no	1	0	365	1	1	0
43	F	NO	3	2	2	0	36.0545	0	0	0	0	pos	1	no	no	no	no	1	0	359	1	1	0
30	F	YES	1	2	2	0	25.8761	0	0	0	0	pos	1	no	no	no	no	1	0	359	1	1	0
17	F	NO	1	2	1	0	30.0215	0	1	0	0	pos	1	no	no	no	no	1	0	373	1	1	0
52	F	YES	2	0	2	0	18.8347	0	0	0	0	pos	1	no	no	no	no	1	0	359	1	1	0
38	M	YES	1	2	2	0	26.0845	0	0	0	0	pos	1	ye	no	no	no	0	0	359	1	1	0
24	F	YES	1	0	1	0	22.8	0	1	0	0	neg	0	no	no	no	no	0	0	373	1	1	0
17	M	NO	1	0	3	0	24.452	0	1	0	0	pos	2	no	no	no	no	0	0	382	1	1	0
17	F	NO	0	0	1	0	24.3948	0	0	0	0	pos	1	no	no	no	no	0	0	377	1	1	0
40	F	NO	3	2	1	0	29.2444	0	0	0	0	pos	1	no	no	no	no	0	0	377	1	1	0
16	F	NO	1	0	1	0	26.8386	0	0	0	0	pos	1	no	no	no	no	0	0	377	1	1	0
16	F	NO	0	0	1	0	24.2222	0	0	0	0	neg	0	no	no	no	no	0	0	363	1	1	0
17	F	NO	0	0	2	0	20.9366	0	0	0	0	pos	3	ye	no	ye	no	0	0	360	1	1	0
4	M	YES	1	0	2	0	18.4039	0	0	0	0	pos	3	no	no	ye	no	1	0	381	1	1	0
45	M	YES	2	2	2	0	38.9348	0	0	0	0	pos	3	no	no	ye	no	0	0	364	1	1	0
11	M	NO	2	2	3	0	28.0612	0	0	0	0	pos	3	no	no	no	no	1	0	381	1	1	0
57	F	NO	1	2	1	0	29.4758	0	0	1	0	pos	3	no	no	no	no	0	0	455	1	1	0
45	F	YES	1	2	3	0	30.3337	0	0	0	0	pos	1	no	no	no	no	0	0	386	1	1	0
5	M	NO	1	0	1	0	17.6753	0	0	0	0	pos	3	no	no	no	no	1	0	380	1	1	0
47	F	NO	2	2	3	0	25.0572	0	0	0	0	neg	0	no	no	no	no	0	0	380	1	1	0
31	F	NO	2	2	1	0	25.5567	0	0	0	1	pos	1	no	no	no	no	0	0	370	1	1	0
49	F	NO	1	0	2	0	22.0308	0	0	0	0	pos	1	no	no	no	ye	0	0	371	1	1	0
7	M	NO	1	0	1	0	17.1436	0	0	0	0	pos	3	no	no	no	no	1	0	360	1	1	0
48	F	NO	1	0	1	0	23.5117	0	0	0	0	pos	3	no	no	no	no	0	0	360	1	1	0
23	M	YES	2	2	1	0	28.6501	0	0	0	0	pos	1	no	no	no	no	0	0	371	1	1	0
46	F	NO	4	2	2	0	38.8889	0	1	0	0	pos	1	no	no	no	no	0	0	380	1	1	0
18	M	YES	1	0	2	0	21.5329	0	0	0	0	pos	1	no	no	no	no	0	0	369	1	1	0
33	F	NO	2	2	2	0	37.1466	0	0	0	0	pos	1	no	no	no	no	0	0	372	1	1	0
57	F	NO	2	0	1	0	23.8789	0	0	0	1	pos	1	no	no	no	no	0	0	370	1	1	0
67	F	NO	2	0	3	0	23.3244	0	1	0	0	pos	2	no	no	no	no	0	0	368	1	1	0
32	F	NO	2	0	2	0	23.7864	0	0	0	0	pos	1	no	ye	no	ye	1	0	369	1	1	0
29	M	NO	1	2	1	0	25.4327	0	0	0	0	neg	0	ye	no	no	no	0	0	378	1	1	0
51	F	YES	2	2	1	0	34.7078	0	0	0	0	neg	0	no	no	no	no	0	0	357	1	1	0
54	F	YES	1	2	2	0	28.0125	0	0	0	0	pos	1	no	no	no	ye	0	0	352	1	1	0
6	M	NO	1	0	1	0	14.0411	0	1	0	0	pos	2	no	no	no	no	1	0	379	1	1	0
68	M	YES	1	2	1	1	26.6728	0	1	0	1	pos	2	no	no	no	no	0	0	379	1	1	0
12	F	NO	1	1	2	0	14.2687	0	1	0	0	pos	3	no	no	no	no	1	0	376	1	1	0
35	F	YES	0	2	1	0	27.3438	0	0	0	0	neg	0	no	no	no	no	0	0	378	1	1	0
25	F	NO	2	0	2	0	20.7756	0	1	0	1	pos	2	no	no	no	no	0	0	354	1	1	0
9	F	NO	1	0	1	0	20.7692	0	1	0	0	pos	2	no	no	no	no	1	0	379	1	1	0
36	M	NO	1	0	2	0	21.3763	0	0	0	0	pos	3	no	no	no	no	0	0	367	1	1	0
24	F	YES	2	0	3	0	24.7475	0	1	0	0	pos	1	no	no	no	ye	0	0	379	1	1	0
39	F	NO	2	0	2	0	23.8728	0	0	0	0	pos	1	no	ye	no	no	0	0	374	1	1	0
56	F	NO	2	0	3	0	21.7193	0	0	0	0	pos	1	no	no	no	no	0	0	376	1	1	0
65	F	YES	1	2	1	0	36.4511	0	0	0	1	pos	1	no	no	no	ye	0	0	370	1	1	0
47	F	NO	1	0	1	0	21.056	0	0	0	0	pos	1	no		no	ye	0	0	365	1	1	0
6	M	NO	1	1	1	0	12.5	0	0	0	0	pos	1	no	no	no	ye	0	0	365	1	1	0
23	F	NO	1	0	1	0	19.2234	0	0	0	0	pos	1	no	no	no	ye	0	0	365	1	1	0
47	F	NO	1	2	3	0	29.278	0	0	0	0	pos	3	no	no	no		0	0	371	1	1	0
24	F	NO	4	0	3	0	23.8054	0	0	0	0	pos	3		no	no		0	0	371	1	1	0
33	F	YES	0	0	3	0	21.7738	0	0	0	1	pos	1	no	no	no	no	0	0	375	1	1	0
21	M	NO	2	0	1	0	19.4964	0	0	0	0	pos	3	ye	ye	no	no	0	0	370	1	1	0
23	F	NO	2	2	1	0	29.0943	0	0	0	1	pos	3	no	ye	no	no	0	0	370	1	1	0
34	F	NO	1	2	3	0	26.3779	0	0	0	0	neg	0	no	no	no	no	0	0	355	1	1	0
33	F	NO	1	2	1	0	37.9491	0	1	0	0	pos	2	no	no	no	no	0	0	379	1	1	0
52	M	NO	2	0	2	0	24.8736	0	0	0	1	pos	1	no	no	no	no	0	0	375	1	1	0
20	F	NO	1	0	2	0	23.4221	0	0	0	0	pos	1	no	no	no	no	0	0	375	1	1	0
31	F	NO	1	2	2	0	31.2851	0	1	0	0	pos	3	no	no	no	no	0	0	372	1	1	0
32	M	NO	1	2	3		28.7344	0	0	0	0	pos	3	ye	no	ye	ye	0	0	380	1	1	0
72	F	YES	1	0	3	0	22.1333	0	0	0	0	pos	3	no	no	ye	ye	0	0	380	1	1	0
45	M	NO	2	2	3	0	26.9141	0	0	0	0	pos	1	no	no	no	no	1	0	370	1	1	0
48	F	NO	3	2	3	0	29.3051	0	0	0	0	pos	1	no	ye	no	no	0	0	370	1	1	0
39	F	NO	2	2	1	0	28.4763	0	0	0	0	pos	1	no	no	no	no	0	0	359	1	1	0
47	M	YES	2	2	3	0	32.6814	0	0	0	0	pos	3	no	no	no	no	0	0	368	1	1	0
26	F	NO	3	0	3	0	18.7109	0	0	0	0	pos	1	no	no	no	ye	0	0	381	1	1	0
33	F	YES	0	2	2	0	28.0189	0	0	0	0	pos	2	no	no	no	no	0	0	350	1	1	0
14	F	NO	1	0	1	0	21.2853	0	0	0	1	pos	3	no	no	no	no	1	0	374	1	1	0
38	F	YES	3	2	1	0	27.709	0	0	0	1	pos	3	no	no	no	no	0	0	377	1	1	0
50	F	NO	1	2	1	0	27.7008	0	1	0	0	neg	0	no	no	no	no	0	0	362	1	1	0
46	F	YES	1	2	3	0	26.3779	0	0	0	0	pos	2	no	no	no	no	0	0	365	1	1	0
26	M	NO	1	0	3	0	22.7444	0	0	0	1	pos	3	ye	no	no	no	0	0	363	1	1	0
2	M	NO	1	0	3	0	16.7658	0	0	0	0	pos	3	no	no	no	no	0	0	363	1	1	0
24	M	NO	2	0	3	0	20.3938	0	0	0	0	pos	3	no	no	no	no	0	0	381	1	1	0
8	M	NO	1	0	1	0	17.732	0	1	0	0	pos	1	no	no	no	no	1	0	380	1	1	0
11	F	NO	1	0	1	0	22.9868	0	1	0	0	pos	1	no	no	no	no	1	0	380	1	1	0
60	F	NO	1	2	2	0	25.1438		0		0	pos	3	no	no	no	no	0	0	391	1	1	0
44	F	NO	3	0	2		24.5484	0	0		0	pos	3	no	no	no	no	0	0	391	1	1	0
71	F	YES	1	2	3	1	32.2222	0	0	0	0	pos	1	no	no	ye	no	0	0	380	1	1	0
6	M	NO	1	0	2	0	18.3355	0	0	0	0	pos	1	no	no	no	no	1	0	374	1	1	0
61	F	NO	2	2	2	0	29.2184	0	1	0	0	pos	1	no	no	no	no	0	0	369	1	1	0
53	M	NO	2	0	2	0	23.721	0	1	0	0	pos	1	no	no	no	no	0	0	371	1	1	0
51	M	NO	2	0	2	0	22.4323	0	1	0	1	pos	1	no	no	no	no	0	0	371	1	1	0
10	M	NO	1	0	1	0	20.3832	0	1	0	0	pos	1	no	no	no	no	1	0	380	1	1	0
8	M	NO	1	0	2	0	16.8457	0	0	0	0	pos	1	no	no	no	no	1	0	367	1	1	0
56	F	NO	2	2	1	0	33.3319	0	1	0	0	pos	3	no	no	no	ye	0	0	455	1	1	0
35	M	NO	1	2	1	0	27.9155	0	1	0	0	pos	1	no	no	no	no	0	0	381	1	1	0
51	M	NO	1	2	1	0	32.0459	0	0	0	0	neg	0	no	no	no	no	0	0	455	1	1	0
27	F	NO	2	0	1	0	19.9293	0	0	0	0	pos	1	no	no	no	no	0	0	381	1	1	0
19	F	NO	1	0	1	0	23.8728	0	0	0	1	pos	3	no	ye	no	no	0	0	395	1	1	0
39	F	NO	2	2	1	0	28.6215	0	0	0	1	pos	3	no	no	no	no	0	0	455	1	1	0
57	F	YES	1	2	2	0	31.629	0	0	0	0	pos	1	no	no		ye	0	0	455	1	1	0
26	F	NO	2	2	1	0	28.0689	0	0	0	1	neg	0	no	no	no	no	0	0	362	1	1	0
3	M	NO	1	0	1	0	16.6365	0	0	0	0	neg	0	no	no	no	no	0	0	357	1	1	0
22	F	NO	1	0	1	0	23.6275	0	0	0	1	pos	3	no	no	no	ye	0	0	381	1	1	0
24	M	NO	1	0	1	0	22.5534	0	0	0	0	pos	3	ye	no	no	ye	0	0	381	1	1	0
52	F	YES	1	2	2	0	29.1292	0	1	0	0	pos	3	no	no	no	no	0	0	380	1	1	0
25	F	YES	0	0	2	0	22.1483	0	1	0	0	pos	3	no	no	no	no	0	0	380	1	1	0
53	F	YES	1	2	1	0	38.5948	0	0	0	0	pos	2	no	no	no	no	0	0	379	1	1	0
30	F	NO	2	2	1	0	28.3111	0	0	0	0	pos	2	no	no	no	no	0	0	381	1	1	0
43	F	YES	1	0	1	0	22.8516	0	0	0	0	pos	1	no	no	no	no	0	0	373	1	1	0
15	F	NO	1	0	2	0	19.001	0	1	0	0	pos	3	no	no	no	no	1	0	380	1	1	0
25	M	NO	2	2	1	0	29.2157	0	0	0	1	neg	0	no	no	no	no	0	0	455	1	1	0
22	F	YES	1	2	1	0	29.5933	0	0	0	0	pos	3	no	no	no	no	0	0	360	1	1	0
58	F	NO	1	2	1	1	28.9778	0	1	0	1	pos	1	no	no	no	no	0	0	381	1	1	0
43	F	NO	1	2	1	0	27.4681	0	0	0	0	neg	0	no	no	no	no	0	0	381	1	1	0
47	F	NO	2	2	1	0	34.8669	0	0	0	0	neg	0	no	no	no	no	0	0	363	1	1	0
18	F	YES	1	0	1	0	20.6612	0	0	0	0	neg	0	no	no	no	no	0	0	363	1	1	0
35	F	YES	1	0	3	0	24.6194	0	1	0	0	pos	3	no	no	no	no	0	0	455	1	1	0
16	M	NO	1	0	1	0	22.367	0	1	0	0	pos	1	no	ye	no	no	0	0	455	1	1	0
40	M	NO	0	2	1	0	26.7633	0	0	0	1	pos	1	no	no	no	no	0	0	380	1	1	0
21	F	NO	1	1	3	0	17.4566	0	0	0	0	pos	3	no	no	no	ye	0	0	381	1	1	0
21	F	NO	2	0	2	0	23.8697	0	0	0	0	pos	3	no	no	no	no	0	0	372	1	1	0
57	M	NO	1	2	1	0	25.9695	0	0	0	1	pos	3	ye	no	no	no	0	0	381	1	1	0
55	F	YES	1	2	1	0	28.5952	0	1	0	0	pos	1	no	no	no	no	0	0	381	1	1	0
54	M	NO	1	2	3	1	30.7387	0	0	0	0	pos	1	no	no	no	no	0	0	379	1	1	0
36	M	YES	1	2	2	0	29.1016	0	0	0	0	pos	1	no	no		ye	0	0	455	1	1	0
58	F	NO	2	2	2	0	25.6837	0	0	0	1	pos	3	no	no	no	ye	0	0	357	1	1	0
43	F	YES	1	2	3	0	34.1749	0	1	0	0	pos	1	no	no	no	no	0	0	455	1	1	0
0	F	NO	1	0	2	0	18.595	0	0	0	0	pos	3	no	no	no	no	1	0	365	1	1	0
1	F	NO	1	0	2	0	17.4004	0	0	0	0	pos	3	no	no	no	ye	1	0	455	1	1	0
16	F	YES	0	0	2	0	20.2395	0	0	0	1	pos	3	no	no	no	ye	1	0	354	1	1	0
5	F	NO	1	0	1	0	16.1979	0	0	0	0	pos	3	no	no	no	no	0	0	381	1	1	0
15	F	NO	1	0	1	0	20.2848	0	0	0	0	pos	3	no	no	no	no	0	0	381	1	1	0
51	M	NO	2	2	1	0	29.7973	0	0	0	0	pos	1	no	no	no	no	0	0	455	1	1	0
33	M	YES	2	2	3	0	26.8977	0	1	0	0	pos	3	ye	no	no	no	0	0	455	1	1	0
9	M	NO	2	0	3	0	15.996	0	1	0	0	pos	3	no	no	no	no	0	0	455	1	1	0
28	M	NO	2	2	2	0	26.2994	0	0	0	0	pos	1	no	no	no	no	0	0	369	1	1	0
61	M	YES	0	0	1	0	24.6518	0	0	0	1	neg	0	no	no	no	no	0	0	364	1	1	0
29	F	YES	1	0	1	0	24.6042	0	0	0	0	neg	0	no	no	no	no	0	0	373	1	1	0
43	F	NO	2	2	3	0	25.5844	0	0	0	1	pos	3	no	no	no	no	0	0	368	1	1	0
25	F	YES	0	0	2	0	22.0604	0	0	0	1	pos	1	no	no	no	ye	0	0	358	1	1	0
24	M	NO	1	2	3	0	26.2891	0	0	0	0	pos	1	no	no	no	no	0	0	370	1	1	0
42	F	NO	3	2	2	0	30.3018	0	0	0	0	neg	0	no	no	no	no	0	0	370	1	1	0
43	M	NO	1	2	1	0	25.6327	0	0	0	0	pos	1	ye	no	no	no	0	0	359	1	1	0
29	M	YES	1	0	3	0	22.715	0	0	0	0	pos	3	no	no	no	no	0	0	364	1	1	0
48	F	YES	1	2	3	0	27.9812	0	0	0	0	neg	0	no	no	no	no	0	0	367	1	1	0
48	M	NO	1	2	3	0	27.9155	0	0	0	0	neg	0	no	no	no	no	0	0	365	1	1	0
23	M	NO	1	0	1	0	23.3219	0	0	0	1	pos	1	no	no	no	no	0	0	358	1	1	0
33	M	NO	1	0	2	0	21.1111	0	1	0	0	pos	3	no	no	no	no	0	0	372	1	1	0
57	M	YES	3	2	1	0	25.9795	0	0	0	0	neg	0	no	no	no	no	0	0	371	1	1	0
39	F	NO	3	2	1	0	30.525	0	0	0	0	pos	1	no	no	no	no	0	0	375	1	1	0
39	M	NO	1	2	1	0	36.3322	0	1	0	0	pos	3	no	no	no	no	0	0	365	1	1	0
40	F	NO	2	2	1	0	26.1427	0	1	0	1	pos	3	no	no	no	no	0	0	380	1	1	0
14	M	NO	1	0	1	0	22.2222	0	1	0	0	pos	3	no	no	no	no	0	0	365	1	1	0
4	M	YES	1	1	1	0	12.0027	0	1	0	1	pos	3	no	no	no	no	0	0	365	1	1	0
42	F	NO	2	0	1	0	24.7556	0	0		1	pos	1	no	no	no	no	0	0	372	1	1	0
45	M	NO	2	2	1	0	30.8968	0	0		1	pos	1	no	no	no	no	0	0	378	1	1	0
22	F	NO	1	0	2	0	21.6413	0	0	0	0	pos	2	no	no	no	no	0	0	372	1	1	0
40	F	YES	2	2	1	0	27.0709		0		1	pos	1	no	no	no	no	0	0	372	1	1	0
12	F	NO	1	0	1	0	20.4958	0	0		0	pos	1	no	no	no	no	1	0	372	1	1	0
14	F	NO	1	0	1	0	26.9725	0	0		0	pos	1	no	no	no	no	1	0	372	1	1	0
15	F	NO	1	0	1	0	20.043	0	0		0	pos	1	no	no	no	no	1	0	372	1	1	0
42	M	NO	1	2	1	1	33.125	0	0		0	pos	1	no	no	no	no	0	0	372	1	1	0
19	M	NO	0	0	1	0	19.5848	0	0		0	pos	1	no	no	no	no	0	0	375	1	1	0
57	M	NO	2	2	3	0	25.4234	0	1	0	0	pos	1	no	no	no	no	0	0	370	1	1	0
37	M	NO	1	0	2	0	22.8374	0	0	0	0	pos	3	no	ye	no	no	0	0	363	1	1	0
26	F	NO	1	0	2	0	23.6328	0	0	0	0	neg	0	no	no	no	no	0	0	366	1	1	0
55	F	YES	1	2	2	0	29.7211	0	0	0	1	neg	0	no	no	no	no	0	0	366	1	1	0
2	F	NO	1	0	1	0	15.4959	0	0	0	0	pos	1	no	no	no	no	1	0	375	1	1	0
52	F	NO	2	2	3	0	25.7143	0	0	0	0	pos	3	no	no	no	no	0	0	365	1	1	0
17	F	NO	1	0	1	0	21.8577	0	0		0	pos	1	no	no	no	no	0	0	378	1	1	0
28	F	YES	2	2	2	0	28.5883	0	0	0	0	pos	1	no	ye	no	ye	0	0	356	1	1	0
46	M	NO	2	2	2	0	30.1402	0	0	0	0	pos	1	ye	no	no	no	0	0	364	1	1	0
30	M	YES	1	2	3	0	29.1241	0	0	0	0	pos	3	no	no	no	no	0	0	370	1	1	0
65	F	YES	1	2	3	0	29.323	0	0	0	0	pos	3	no	no	no	no	0	0	370	1	1	0
77	M	NO	1	2	2	0	28.7148	0	0	0	0	pos	3	no	no	no	no	0	0	377	1	1	0
14	M	YES	1	2	3	0	32.7273	0	0	0	0	pos	3	no	no	no	no	0	0	366	1	1	0
43	F	NO	2	2	2	0	26.4855	0	0	0	0	pos	3	no	no	no	no	1	0	377	1	1	0
35	F	NO	2	2	2	0	31.9922	0	0	0	0	pos	3	no	no	no	no	1	0	377	1	1	0
46	F	NO	3	2	3	1	28.1625	0	0	0	0	pos	3	ye	no	no	no	1	0	366	1	1	0
20	M	NO	1	0	1	0	22.9238	0	0	0	0	pos	1	ye	ye	no	no	0	0	375	1	1	0
23	F	NO	1	2	2	0	29.9086	0	0	0	0	pos	2	no	no	no	no	0	0	374	1	1	0
23	M	NO	2	0	1	0	22.4219	0	0	1	0	pos	3	no	ye	no	no	0	0	364	1	1	0
31	F	NO	0	0	1	0	24.4114	0	0	0	0	pos	2	no	no		no	0	0	377	1	1	0
44	F	YES	3	2	2	0	27.824	0	1	0	0	pos	1	no	no	no	no	0	0	381	1	1	0
16	F	NO	1	0	2	0	19.9111	0	0	0	0	pos	3	no	no	no	no	1	0	379	1	1	0
27	M	NO	1	1	3		18.2537	0	0	0	1	pos	3	no	no	no	no	0	0	361	1	1	0
22	F	NO	2	2	1	0	26.6397	0	0	0	0	pos	1		no	no	no	0	0	379	1	1	0
31	M	NO	1	2	1	0	33.0215	0	0	0	0	pos	1	no	no	no	no	0	0	379	1	1	0
46	F	YES	2	2	3	0	26.1596	0	1	0	0	pos	3	no	no	no	no	0	0	365	1	1	0
25	F	NO	2	2	1	0	39.6474	0	1	0	0	pos	2	no	no	no	ye	0	0	455	1	1	0
66	M	NO	1	2	3	0	28.8828	0	0	0	0	pos	3	no	no	no	no	0	0	369	1	1	0
5	F	NO	1	0	2	0	18.0556	0	0	0	0	pos	1	no	no	no	ye	0	0	379	1	1	0
57	F	NO	1	2	1	0	34.3846	0	1	0	1	pos	3	no	no	no	no	0	0	377	1	1	0
12	M	NO	1	2	1	0	32.1671	0	1	0	0	pos	3	no	no	no	no	0	0	377	1	1	0
42	F	YES	3	2	3	0	26.5021	0	1	0	0	pos	1	no	no	no	no	0	0	374	1	1	0
12	M	NO	0	0	3	0	17.8875	0	0	0	0	pos	1	no	no	no	no	1	0	369	1	1	0
50	F	YES	3	2	2	0	28.1337	0	0	0	0	neg	0	no	no	no	no	0	0	375	1	1	0
45	M	NO	1	2	2	0	39.7404	0	0	0	0	pos	1	no	no	no	no	0	0	373	1	1	0
24	F	NO	0	2	2	0	29.5128	0	0	0	0	pos	1	no	no	no	no	0	0	364	1	1	0
34	M	NO	2	0	1	0	21.4278	0	0	0	1	pos	3	no	no	no	no	0	0	367	1	1	0
27	F	YES	2	2	2	0	37.5269	0	1	0	0	pos	3	no	no	no	no	0	0	21	1	1	0
59	F	YES	2	2	2	0	38.6825	0	1	0	0	pos	3	no	no	no	no	0	0	21	1	1	0
17	F	NO	1	0	2	0	19.0635	0	1	0	0	pos	3	no	no	no	no	0	0	21	1	1	0
46	F	NO	2	2	2	0	28.2753	0	1	0	0	pos	3	no	no	no	no	0	0	21	1	1	0
59	M	YES	1	0	3	0	24.3867	0	0	0	1	pos	2	no	no	no	no	0	0	370	1	1	0
56	F	YES	1	0	3	0	23.9152	0	0	0	0	pos	2	no	no	no	no	0	0	370	1	1	0
17	F	NO	1	2	1	0	32.8364	0	0	0	0	pos	1	no	no	no	no	0	0	386	1	1	0
36	F	NO	2	2	1	0	29.1364	0	1		1	pos	1	no	no	no	no	0	0	381	1	1	0
21	M	NO	0	2	1	0	26.8358	0	1	0	1	pos	3	no	no	no	no	0	0	383	1	1	0
52	F	NO	3	2	3	0	27.3923	0	0	0	0	pos	1	no	no	no	no	0	0	381	1	1	0
44	M	NO	1	2	3	0	26.4189	0	0	0	0	neg	0	no	no	no	no	0	0	381	1	1	0
32	M	NO	2	2	1	0	25.2826	0	0		0	pos	1	no	no	no	no	0	0	367	1	1	0
56	F	NO	1	0	1	0	24.6355	0		0	0	pos	3	no	no	no	no	0	0	368	1	1	0
18	M	NO	1	0	1	0	24.841	0		0	0	pos	3	ye	no	no	no	0	0	367	1	1	0
8	F	NO	1	0	3	0	17.5046	0	0	0	0	pos	3	no	no	no	ye	1	0	364	1	1	0
48	M	NO	1	2	1	0	31.0376	0	0	0	1	pos	1	no	no	no	no	0	0	375	1	1	0
11	M	NO	1	2	1	0	22.551	0	0	0	0	pos	1	no	no	no	no	1	0	375	1	1	0
60	F	NO	1	2	1	0	25.3092	0	1	0	0	pos	1	no	no	no	no	0	0	379	1	1	0
21	M	NO	1	0	1	0	20.4825	0		0	0	pos	3	ye	no	no	no	0	0	361	1	1	0
19	M	YES	1	0	2	0	20.5499	0	0	1	0	pos	1	no	no	no		1	0	364	1	1	0
50	F	YES	1	0	2	0	24.2382	0	0	0	0	pos	3	no	no	no	no	0	0	378	1	1	0
23	M	NO	1	0	2	0	22.5827	0	0	0	1	neg	0	no	no	no	no	0	0	365	1	1	0
53	F	YES	1	2	2		31.9009	0	0	0	0	neg	0	no	no	no	no	0	0	365	1	1	0
49	F	NO	2	2	2	0	28.0843	0	0	0	0	neg	0	no	no	no	no	0	0	370	1	1	0
12	M	NO	1	0	1	0	18.3591	0	1	0	0	pos	1	no	no	no	no	1	0	379	1	1	0
47	F	YES	1	2	2	0	29.7265	0	0	0	0	pos	3	no	no	no	no	0	0	378	1	1	0
56	F	NO	1	2	2	0	26.3585	0	0	0	1	pos	3	no	no	no	no	0	0	378	1	1	0
26	F	NO	2	0	1	0	24.2331	0	1	0	0	pos	3	no	no	no	no	0	0	380	1	1	0
50	M	YES	1	0	1	0	24.0903	0	0	0	1	pos	3	no	no	no	no	0	0	455	1	1	0
33	F	NO	2	0	1	0	24.9796	0	0	0	0	neg	0	no	no	no	no	0	0	370	1	1	0
45	M	NO	1	0	2	0	20.2455	0	0	0	1	pos	3	ye	ye	no	no	0	0	455	1	1	0
19	F	NO	1	0	2	0	20.1733	0	0	0	0	pos	3	no	no	no	no	0	0	455	1	1	0
15	M	NO	1	0	1	0	24.0817	0	1	0	0	pos	1	no	no	no	no	0	0	455	1	1	0
52	F	YES	1	2	1	0	33.5204	0	0	0	0	pos	1	no	no	no	ye	0	0	374	1	1	0
36	F	NO	1	0	1	0	24.7143	0	1	0	0	pos	3	no	no	no	no	0	0	455	1	1	0
41	F	NO	2	0	1	0	23.8751	0	0	0	1	pos	1	ye	no	no	no	0	0	455	1	1	0
40	M	NO	3	0	1	0	24.1672	0	0	0	1	pos	1	no	ye	no	no	0	0	455	1	1	0
23	F	NO	1	2	1	0	25.6312	0	0	0	0	neg	0	no	no	no	no	0	0	381	1	1	0
22	F	NO	1	0	1	0	23.1247	0	0	0	0	neg	0	no	no	no	no	0	0	455	1	1	0
37	F	NO	1	0	1	0	23.5304	0	0	0	0	pos	1	no	no	no	no	0	0	455	1	1	0
13	M	NO	1	0	1	0	20.0288	0	0	0	0	pos	3	no	no	no	no	0	0	455	1	1	0
36	M	NO	0	2	1	0	35.5859	0	0	0	0	pos	3	no	no	no	no	0	0	380	1	1	0
17	F	NO	1	0	2	0	19.5637	0	0	0	0	pos	3	no	no	no	no	1	0	379	1	1	0
32	M	NO	1	2	3	0	25.2408	0	0	0	1	pos	1	no	no	no	no	0	0	380	1	1	0
54	F	YES	2	2	2	0	27.8715	0	0	0	0	pos	3	no	no	no	no	1	0	374	1	1	0
25	M	NO	1	2	2	0	29.8211	0	0	0	0	pos	3	no	no	no	no	1	0	374	1	1	0
67	F	YES	0	0	2	0	20.8333	0	0	0	0	pos	3	no	no	no	no	0	0	374	1	1	0
41	F	NO	3	0	1	0	24.6914	0	1	0	1	pos	1	no	no	no	no	1	0	372	1	1	0
46	F	NO	2	2	1	0	33.7778	0	0	0	0	pos	3	no	no	no	no	0	0	376	1	1	0
19	M	NO	1	0	1	0	20.9402	0	0	0	0	pos	3	ye	no	no	no	0	0	376	1	1	0
44	M	NO	2	0	1	0	23.7282	0	0	0	0	pos	1	no	no	no	no	1	0	354	1	1	0
22	M	YES	1	2	1	0	29.668	0	0	0	0	pos	1	no	no	no	no	0	0	367	1	1	0
42	F	YES	3	2	1	0	29.1428	0	0	0	1	pos	1	no	no	no	no	0	0	367	1	1	0
11	M	YES	1	0	2	0	16.6542	0	0	0	0	pos	2	no	no	no	no	1	0	374	1	1	0
62	M	NO	1	2	3	0	25.5456	0	0	0	0	pos	1	no	no	no	no	0	0	373	1	1	0
44	F	NO	2	0	3	0	23.0112	0		0	0	neg	0	no	no	no	no	0	0	379	1	1	0
39	F	NO	2	2	1	0	26.6137	0	1	0	0	pos	2	no	ye	no	no	0	0	371	1	1	0
35	F	NO	1	0	3	0	22.4756	0	1	0	0	pos	1	no	no	no	no	0	0	376	1	1	0
18	F	NO	1	0	2	0	22.3133	0	0	0	0	pos	3	no	no	no	no	1	0	364	1	1	0
33	M	NO	0	0	2	0	22.2957	0	0	0	1	pos	1	no	ye	no	no	0	0	364	1	1	0
33	F	NO	1	2	1	0	28.8835	0	0	0	0	pos	3	no	no	no	no	0	0	380	1	1	0
22	M	NO	1	2	2	0	27.6817	0	0	0	0	pos	3	no	no	no	ye	0	0	375	1	1	0
40	F	NO	2	0	3	0	22.719	0	0	0	0	neg	0	no	no	no	ye	0	0	375	1	1	0
47	F	YES	3	2	2		40.2394	0	0	0	0	pos	3	no	no	no	ye	0	0	379	1	1	0
13	F	NO	1	0	3	0	19.313	0	0	0	0	neg	0	no	no	no	ye	0	0	359	1	1	0
10	M	NO	1	2		0	22.324	0	0	0	0	pos	3	no	no	no	no	1	0	380	1	1	0
25	M	YES	1	0	3	0	20.9042	0	0	0	0	pos	1	no	no	no	no	0	0	378	1	1	0
42	F	NO	2	2	1	0	31.4422	0	1	0	0	pos	1	no	no	no	no	0	0	379	1	1	0
25	F	NO	1	2	1	0	30.5317	0	1	0	0	pos	1	no	no	no	no	0	0	379	1	1	0
42	F	NO	1	2	1	0	27.1276	0	1	0	1	pos	1	no	no	no	no	0	0	379	1	1	0
12	F	NO	1	0	2	0	18.4676	0	0	0	0	pos	3	no	no	no	no	0	0	379	1	1	0
18	F	NO	1	0	1	0	20.6612	0	1	0	1	neg	0	no	no	no	no	0	0	381	1	1	0
14	M	NO	1	0	1	0	17.2376	0	0	0	0	neg	0	no	no	no	ye	1	0	378	1	1	0
34	M	YES	3	2	1	0	29.5306	0	0	0	0	neg	0	no	no	no	ye	0	0	363	1	1	0
28	F	NO	2	2	1	0	27.7008	0	0	0	0	neg	0	no	no	no	ye	1	0	364	1	1	0
70	F	YES	1	2	2	1	29.0816	0	0	0	0	pos	3	no	no	no	no	0	0	378	1	1	0
20	F	YES	1	0	2	0	22.4675	0	0	0	0	pos	3	no	no	no	no	0	0	378	1	1	0
33	M	NO	2	2	1	0	25.4937	0	0	0	0	pos	3	no	ye	no	no	0	0	376	1	1	0
36	M	NO	2	2	1	0	31.2488	0	0	0	1	pos	3	no	ye	no	no	0	0	375	1	1	0
59	M	YES	2	2	2	0	29.9148	0	1	0	0	pos	2	no	no	no	no	0	0	372	1	1	0
57	F	NO	1	2	2	0	27.5862	0	1	0	0	pos	2	no	no	no	no	0	0	372	1	1	0
13	M	NO	1	2	2	0	26.3957	0	1	0	0	pos	2	no	no	no	no	1	0	372	1	1	0
26	F	YES	3	0	3	0	20.7922	0	0	0	0	pos	3	no	no	no	no	0	0	381	1	1	0
77	M	NO	1	0	3	0	22.0718	0	0	0	0	pos	3	ye	no	no	no	0	0	381	1	1	0
6	M	NO	1	0	3	0	14.9581	0	0	0	0	pos	1	no	no	no	no	1	0	369	1	1	0
37	F	NO	2	2	3	0	33.4373	0	0	0	0	pos	1	no	ye	no	no	0	0	369	1	1	0
15	F	NO	0	0	3	0	21.1653	0	0	0	1	pos	1	no	no	no	no	1	0	369	1	1	0
44	M	NO	1	0	1	0	23.2816	0	0	0	0	pos	2	no	no		no	0	0	363	1	1	0
45	M	NO	1	2	3	0	26.4462	0	0	0	1	pos	1	no	ye	no	no	0	0	369	1	1	0
55	F	YES	2	2	1	0	27.2096	0	0	0	0	pos	3	no	no	no	ye	0	0	373	1	1	0
25	F	NO	1	2	1	0	32.2528	0	0	0	0	pos	3	no	no	no	ye	0	0	373	1	1	0
6	F	NO	1	0	1	0	18.1594	0	0	0	0	pos	3	no	no	no	ye	1	0	373	1	1	0
15	F	NO	1	0	1	0	23.8313	0	0		0	pos	1	no	no	no	no	0	0	379	1	1	0
15	F	NO	1	0	1	0	19.6677	0	0	0	0	pos	1	no	no	no	no	1	0	369	1	1	0
16	M	NO	0	0	1	0	22.192	0	0	0	0	pos	1	no	no	no	no	0	0	369	1	1	0
62	M	NO	1	2	2	0	25.1039	0	0	0	1	pos	2	no	no	no	no	0	0	366	1	1	0
58	M	NO	2	2	1	0	25.3125	0	0	0	1	pos	1	ye	no	no	no	0	0	367	1	1	0
34	F	YES	2	0	1	0	23.3762	0	0	0	1	pos	1	no	no	no	no	0	0	369	1	1	0
17	M	NO	1	1	2	0	15.6693	0	1	0	0	pos	1	no	ye	no	no	1	0	362	1	1	0
36	M	NO	2	0	1	0	20.727	0	0	0	0	pos	1	no	no	no	no	0	0	364	1	1	0
75	M	NO	1	2	2	0	26.9531			0	0	pos	3	no	no	no	no	0	0	378	1	1	0
9	M	YES	1	0	3	0	14.5424	0	0	0	0	pos	2	no	no	no	no	1	0	382	1	1	0
78	F	YES	0	2	3	0	30.0641	0	0	0	0	pos	1	no	no	no	no	0	0	371	1	1	0
51	F	YES	1	2	2	0	28.0618	0	0	0	0	pos	2	no	no	no	no	0	0	376	1	1	0
56	F	NO	1	0	3	0	23.2007	0	0	0	0	pos	1	no	no	no	no	0	0	365	1	1	0
29	M	NO	1	0	3	0	21.9316	0	0	0	0	pos	1	no	no	no	no	0	0	365	1	1	0
52	F	NO	1	2	3	0	30.2222	0	0	0	0	pos	1	no	no	no	no	0	0	377	1	1	0
11	F	NO	1	0	1	0	17.551	0	1	0	0	pos	1	no	no	no	no	1	0	367	1	1	0
59	M	NO	2	0	3	0	24.9989	0		0	1	neg	0	no	no	no	no	0	0	379	1	1	0
19	M	NO	1	0	2	0	22.6263	0	1	0	0	pos	1	no	ye	no	no	0	0	362	1	1	0
21	M	NO	1	2	3	0	25.8219	0	0	0	0	pos	1	no	no	no	no	1	0	375	1	1	0
19	M	NO	1	0	1	0	25.9959	0	0		0	pos	1	no	no	no	no	0	0	370	1	1	0
47	F	NO	2	2	1	0	32.8824	0	0		0	pos	1	no	no	no	no	0	0	370	1	1	0
42	F	NO	1	2	2	0	30.1778	0	0	0	0	pos	1	no	no	no	no	0	0	374	1	1	0
39	F	NO	0	0	2	0	23.4483	0	0	0	0	pos	1	no	no	no	ye	1	0	370	1	1	0
46	M	NO	0	1	2	0	15.6969	0	0	0	0	pos	1	no	no	no	ye	1	0	370	1	1	0
55	M	NO	1	2	1	0	25.0872	0	0		1	pos	1	no	no	no	no	0	0	379	1	1	0
46	M	YES	2	2	1	0	26.5731	0	0	0	1	neg	0	no	no	no	no	0	0	371	1	1	0
40	M	NO	2	0	3	0	22.8329	0	0	0	0	pos	1	ye	ye	no	no	0	0	367	1	1	0
19	M	NO	1	0	3	0	23.3577	0	1	0	1	pos	2	no	no	no	no	0	0	386	1	1	0
52	F	NO	1	2	3	0	25.204	0	0	0	0	pos	1		no	no		0	0	389	1	1	0
32	M	YES	1	2	1	0	27.7509	0	1	0	0	neg	0	no	no	no	ye	0	0	387	1	1	0
28	F	YES	2	2	1	0	30.5778	0	1	0	0	pos	3	no	no	no	ye	0	0	376	1	1	0
34	M	NO	1	2	1	0	27.9224	0	0	0	0	neg	0	no	no	no	no	0	0	377	1	1	0
30	M	NO	2	2	1	0	27.7692	0	0	1	1	pos	3	no	no	no	no	0	0	375	1	1	0
39	M	NO	2	0	2	0	22.151	0	1	0	1	pos	2	no	no	no	no	0	0	380	1	1	0
25	F	NO	1	0	2	0	23.8728	0	0	0	0	pos	2		no	no	no	0	0	415	1	1	0
12	M	NO	1	0	2	0	17.1097	0	0	0	0	pos	2	no	no	no	no	1	0	415	1	1	0
37	M	YES	0	2	3	0	28.4091	0	0	0	0	pos	3	ye	ye	no	no	0	0	366	1	1	0
38	F	NO	2	2	3	0	29.7778	0	0	0	0	pos	3	no	no	no	no	0	0	366	1	1	0
30	M	NO	1	1	1	0	18.3655	0	0	0	1	neg	0	no	no	no	no	0	0	455	1	1	0
53	F	YES	2	2	1	1	29.2101	0	1	0	0	neg	0	no	no	no	ye	0	0	382	1	1	0
50	F	NO	1	2	3	0	26.8962	0	0	0	1	pos	1	no	no	no	no	0	0	398	1	1	0
20	F	YES	2	0	2	0	24.1965	0	0	0	0	pos	1	no	no	no	no	0	0	382	1	1	0
22	M	NO	2	2	1	0	25.1479	0	0	0	1	pos	1	no		no	no	0	0	369	1	1	0
43	F	YES	2	2	1	0	26.7053	0	0	0	0	pos	1	no	no	no	no		0	369	1	1	0
43	F	NO	1	2	3	0	28.3531	0	0	0	0	pos	1	no	no	no	no	0	0	373	1	1	0
11	M	NO	1	0	2	0	18.8079	0	0	0	1	pos	2	no	no	no	no	0	0	374	1	1	0
41	F	NO	0	0	2	0	22.1906	0	0	0	0	pos	2	no	no	no	no	0	0	374	1	1	0
36	F	NO	1	0	1	0	22	0	0	0	1	pos	1	no	no	no	no	0	0	369	1	1	0
59	M	YES	1	2	1	0	26.7034	0	0	0	0	pos	1	no	no	no	no	0	0	366	1	1	0
56	F	YES	2	2	1	0	34.0306	0	0	0	1	pos	1	no	no	no	no	0	0	366	1	1	0
59	M	NO	2	2	2	0	29.2746	0	0	0	0	pos	1	ye	no	no	no	0	0	366	1	1	0
52	F	YES	3	0	2	0	22.8116	0	0	0	0	pos	1	no	no	no	no	0	0	376	1	1	0
28	M	NO	1	2	1	0	28.0992	0	0	0	1	pos	1	no	ye	no	no	0	0	363	1	1	0
43	F	NO	2	2	2	0	26.2966	0	0	0	0	pos	3	no	ye	no	no	0	0	380	1	1	0
19	F	NO	1	0	3	0	20.2817	0	1	0	0	pos	3	no	no	no	no	1	0	369	1	1	0
47	F	YES	3	2	1	0	26.3107	0	1	0	0	pos	1	no	no	no	no	0	0	455	1	1	0
19	M	NO	2	0	2	0	22.4059	0	0	0	1	pos	3	no	ye	no	ye	0	0	455	1	1	0
12	F	NO	1	2	1	0	30.4076	0	0	0	0	pos	1	no	no	no	no	1	0	455	1	1	0
15	F	NO	0	0	2	0	25.7778	0	0	0	1	pos	3	no	no	no	no	0	0	363	1	1	0
54	F	YES	5	2	3	0	28.9993	0	1	0	0	pos	3	no	no	no	no	0	0	369	1	1	0
29	F	NO	2	0	1	0	23.4098	0	0	0	0	pos	3	no	no	no	no	0	0	455	1	1	0
53	F	NO	2	2	1	0	27.1203	0	0	0	0	pos	3	no	no	no	no	0	0	455	1	1	0
23	F	NO	1	2	1	0	25.3155	0	0	0	0	pos	3	no	no	no	no	0	0	455	1	1	0
57	F	YES	1	2	3	0	25.2926	0	0	0	0	pos	1	no	no	no	no	0	0	455	1	1	0
52	F	YES	2	2	1	0	33.3108	0	0	0	0	pos	2	no	no	no	no	0	0	378	1	1	0
9	M	NO	1	0	1	0	14.912	0	1	0	0	pos	3	no	no	no	no	1	0	455	1	1	0
9	F	YES	1	0	1	0	18.8217	0	0	0	0	pos	3	no	no	no	no	1	0	455	1	1	0
10	F	NO	0	0	1	0	16.2197	0	0	0	0	pos	3	no	no	no	no	1	0	455	1	1	0
19	F	NO	0	0	1	0	21.1109	0	0	0	1	pos	3	no	no	no	no	0	0	455	1	1	0
52	F	NO	1	2	2	1	29.6314	0	0	0	1	pos	3	no	no	ye	no	0	0	384	1	1	0
54	M	NO	2	2	2	0	31.4414	0	0	0	0	pos	3	no	no	ye	no	0	0	384	1	1	0
48	M	NO	2	2	3	0	35.8317	0	1	0	1	pos	1	no	no	no	no	0	0	455	1	1	0
6	F	YES	0	0	1	0	15.9037		0	0	0	neg	0	no	no	no	no	0	0	455	1	1	0
11	M	NO	0	0	1	0	21.6287	0	0	0	0	neg	0	no	no	no	no	0	0	455	1	1	0
34	M	YES	1	0	1	0	21.2585	0	0	0	0	neg	0	no	no	no	no	0	0	455	1	1	0
36	F	NO	1	2	1	0	29.9032	0	1	0	0	pos	1	no	no	no	no	0	0	381	1	1	0
10	M	NO	1	0	2	0	19.1495	0	0	0	0	pos	3	no	no	no	no	0	0	384	1	1	0
5	M	NO	1	0	2	0	14.7107	0	1	0	0	pos	1	no	no	no	no	0	0	382	1	1	0
1	F	NO	1	0	2	0	18.6667	0	1	0	0	pos	1	no	no	no	no	0	0	382	1	1	0
45	F	NO	3	0	2	0	22.4444	0	0	0	1	pos	2		no	no	no	0	0	415	1	1	0
47	M	YES	3	2	2	0	31.8359	0	0	0	0	pos	2	ye	no	no	no	0	0	415	1	1	0
52	M	NO	1	2	3	0	31.0357	0	0	1	0	pos	1	no	no	no	no	0	0	364	1	1	0
22	F	YES	2	2	2	0	26.6222	0	1	0	0	pos	1	no	no	no	no	0	0	382	1	1	0
10	M	NO	1	2	1	0	25.2926	0	0	0	1	pos	1	no	no	no	no	0	0	380	1	1	0
62	M	NO	2	2	1	0	31.5537	0	0	0	0	neg	0	no	no	no	no	0	0	380	1	1	0
9	M	NO	1	2	1	0	23.1677	0	1	0	0	pos	2	no	no	no	ye	0	0	381	1	1	0
43	F	YES	0	0	1	0	23.8728		1	0	0	pos	2	no	no	no	ye	0	0	381	1	1	0
30	M	NO	2	0	2	0	23.486	0	0	0	0	pos	1	no	no	no	no	0	0	376	1	1	0
49	M	NO	3	2	3	0	31.3058	0	0	0	0	pos	1	no	no	no	no	0	0	355	1	1	0
27	M	NO	1	0	2	0	22.6912	0	0	0	1	pos	1	no	no	no	no	0	0	455	1	1	0
37	M	NO	1	2	3	0	26.8199	0	0	0	1	pos	1	no	no	no	no	0	0	355	1	1	0
51	F	NO	1	2	3	0	29.9048	0	0	1	0	pos	1	ye	no	no	no	0	0	368	1	1	0
46	M	YES	3	2	3	0	30.8224	0	0	0	0	pos	2	no	no	no	no	0	0	365	1	1	0
28	F	YES	1	2	1	0	29.7322	0	0	0	0	pos	1	no	no	no	no	0	0	363	1	1	0
56	M	NO	3	0	1	0	24.6035	0	0	0	0	pos	1	no	no	no	no	0	0	363	1	1	0
26	F	NO	1	2	2	0	30.7443	0	0	0	0	pos	2	no	no	no	no	0	0	364	1	1	0
24	F	NO	1	0	2	0	18.7272	0	0	0	1	neg	0	no	no	no	no	0	0	379	1	1	0
9	F	NO	1	0	2	0	15.873	0	0	0	0	pos	3	no	no	no	no	0	0	362	1	1	0
51	F	YES	1	0	2	0	24.653	0	1	0	0	pos	1	no	no	no	no	0	0	371	1	1	0
37	F	NO	2	0	2	0	23.2333	0	0	0	0	pos	2	no	no	no	no	0	0	359	1	1	0
49	M	NO	2	2	1	0	30.064	0	0	0	0	neg	0	no	ye	no	no	0	0	377	1	1	0
32	M	NO	2	0	1	0	24.9581	0	0	0	0	pos	2	no	no	no	no	0	0	361	1	1	0
72	F	YES	1	2	1	1	31.8842	0	0	0	0	pos	1	no	no	no	ye	0	0	373	1	1	0
42	F	NO	1	0	1	0	23.017	0	0	0	1	pos	3	no	ye	ye	no	0	0	375	1	1	0
34	F	YES	2	2	3	0	27.0164	0	0	0	0	pos	3	no	no	no	no	0	0	455	1	1	0
11	M	NO	1	0	3	0	18.2615	0	0	0	0	pos	3	no	no	no	no	1	0	455	1	1	0
42	F	NO	1	0	3	0	23.3091	0	0	0	0	pos	3	no	no	no	no	0	0	455	1	1	0
[truncated: 10,649 more rows]
